# Supplementary material for: Identify Diagnostic Biomarkers Related to Taurine Metabolism in Diabetic Foot Ulcers Using Bulk RNA‐seq and ScRNA‐seq Analysis
Source: J Diabetes. 2026 Jan 8;18(1):e70166. doi: 10.1111/1753-0407.70166 (PMC12780969; doi:10.1111/1753-0407.70166)
Supplement: Supplementary file 1 — Table S1: Summation of TMRGs. Table S2: MCODE scoring results for modules. Table S3: Drug prediction results (DSigDB). [file JDB-18-e70166-s001.xlsx]

## Sheet: Supplementary Table 1
Supplementary Table 1. Summation of TMRGs.
CDO1
GAD1
GAD2
GADL1
CSAD
ADO
FMO1
FMO2
FMO5
FMO3
FMO4
GGT7
GGT6
GGT1
GGT5
BAAT
SLC6A6
TUG1
MPO
GLRA1
NR1H4
SLC36A1
SLC16A6
GARS1
FAAH
AKR1B1
TNF
IL6
CYP7A1
GPHN
ABCB11
FABP6
NOS2
MOCS2
GABBR1
GLRA2
PTPN3
CAV1
MOCS1
SLC6A13
SLC27A5
SLC8A1
GJB2
WT1
CXCL8
ENO2
UCP2
ABAT
LRRC8A
LRRC8D
LRRC8C
EPX
HMOX1
SLC6A11
IL1B
NFAT5
GABRA5
DUSP19
GLS
ABCC2
LRRC8B
LRRC8E
ALOX12
SLC51A
SLC51B
PLA2G2A
GLRA3
APOB
DHRS9
GAPDH
HSD11B1
GABRB2
GLRB
GAMT
GABRG2
CYP3A4
GRIN2B
GABRA6
ALOX15
IL2
CBS
GPR158
GTPBP3
GABRA4
GABRG1
GAL
CALB1
CFTR
PPCS
TGFB1
IFNG
SLCO1A2
ALOX15B
SOD1
ANXA5
GPT
SLC10A2
SLC22A2
CASP9
GABRB3
GABRA1
GABRA2
GABRB1
GABRA3
GABRD
HPN
GABRG3
SLC15A1
GABRE
GABRQ
TGM6
GABRP
SLC7A11
SLC6A14
XDH
NR1H2
SLC5A1
TP53
TIMP1
CASP3
IL1A
EGFR
PTK2B
BAX
CYP2D6
BDNF
ALDH5A1
GATM
INS
ALOX5
APOA1
ABCC1
VEGFA
CAMK2G
KRIT1
PDP1
ABCG2
HNF4A
CEL
ABCC4
CCK
SLC22A8
GPLD1
ABCB1
HMGCR
ABCB4
SLCO1B1
ABCC3
ADPRH
SOAT1
CAT
PPARG
SUCLG1
MMP13
CHUK
PNPO
MMP1
LPL
GBA1
PNLIP
PSAP
SCARB1
SLC16A1
C1S
APOC3
SLC22A6
SLC22A1
SLCO1B3
TMPRSS15
ABCC11
SLC10A1
ATP8B1
GAST
SLCO1C1
SLCO2B1
SLCO4A1
ENPP7
SLCO3A1
ABCC10
SCT
AOX1
SUOX
MOCS3
APP
SLC6A18
AGT
BCL2
ADSL
SPESP1
AKR1C4
PIK3CG
AKR1D1
ELANE
SRC
OLR1
JUN
CP
MYB
PON1
EGR1
ODC1
SLC17A5
NPPA
TXNIP
GUCA2A
PARP1
CTH
ALPL
SORD
KCNJ11
RNASE3
CDKN1B
HTR2A
HTT
CSN1S1
PLA2G1B
STAT5A
MAPK1
MAPK14
MAPT
GCK
SLC2A2
IGF1
CAST
LOX
ABCC8
CALM1
PDX1
TSPO
NUMA1
PDLIM3
NR3C2
HSD11B2
SRD5A1
MAPK3
ADCY1
NR1H3
DDAH2
CXCL2
PIK3R1
TJP1
GORASP1
AGMAT
ARL6IP5
ACE
CD36
PIK3CB
ADIPOQ
HSPA1A
LEP
VDAC1
NES
GABRR1
GHR
PTGS2
CYP2E1
FGF2
CHKA
EPO
CCNC
ACSS2
ALDH1L1
CCL27
DAO
KCNQ1
HSP90B1
OGDH
IL17A
MMP9
MMP2
CYBB
OXTR
SLC5A2
CYBA
CS
NCF2
BTD
PLPBP
ALDH7A1
HSF1
SLC6A12
KYNU
TRMU
NFE2L2
SLC1A3
APRT
NT5C2
PSPH
SLC19A3
KCNT1
SLCO2A1
RAPSN
MSMB
NT5C
MTARC2
AURKA
PRDX1
OPRM1
PTEN
CDC42
IGF2BP2
LRG1
DDC
SULT2A1
GPBAR1
MYLK
F12
MS4A1
GRK6
TEAD1
NARS2
NLRP12
CNTN6
KCNK1
MUC4
COA6
CSMD1
NOVA1
MUC20
GDAP2
TENM4
SLC35F3
MAP3K21
MS4A14
MS4A7
MS4A6E
RASSF10
MS4A5
ALDH3A1
MRGPRD
POMC
STAT3
PHGDH
STAT5B
JAK2
ALB
SLC6A8
SLC5A3
MTDH
F5
RAF1
STAT1
SLC7A5
SLC4A1
KCNQ2
PDXK
QDPR
ALDH4A1
SCRN2
PRR15L
F2R
ITGA5
CNDP1
CARNS1
SYK
LYN
FYN
PLA2G4A
SLC5A6
SLC38A2
TXN
PXDN
PTK2
CRYAB
GHRL
CD40LG
MAPK8
IRS1
PC
CLCN3
HLA-C
NAGLU
GCG
MTO1
SLC27A1
DPYD
ALDH2
UGT1A1
CYCS
SLC9A3
MC4R
ABCG5
ALDH3A2
ALDH1A3
UPB1
ABCG8
ALDH1B1
ALDH9A1
ALDH3B1
CPQ
ALDH3B2
SLC16A10
ERBB4
SNCA
FAS
SCN8A
MAP3K5
DLD
GOT2
YY1
IDO1
XBP1
CFL1
ATXN1
FMR1
KPNA2
SLPI
WNK3
IAPP
ATP8A1
GTPBP1
SMURF2
MSRB1
FOXQ1
YOD1
DRD2
GRM5
DRD1
TNFSF10
EZH2
PIK3CA
EGF
CYP7B1
CASP8
F2
TNFRSF1A
CACNA1B
GATA4
REN
MCL1
TRPV1
BIRC5
TRAF3
DMD
F3
FADD
TPH1
CHRNA7
GRM3
UBC
PER2
TRADD
MSRA
PDK2
TNFRSF21
UTRN
MSRB2
OVGP1
PNOC
DAOA
GYPE
ADA
GLUD1
SLC22A5
SLC27A2
MTOR
GJA1
NOS3
RXRA
VDR
AGER
MYCN
MAOB
NPY
SST
SLC22A13
C19orf12
FAAH2
CTNNB1
GSR
HSPA8
GLUL
SCNN1B
PAH
PRKAB1
CYP27A1
LTF
TCF7L2
ABCA4
PPARA
FABP1
FGF19
RLBP1
SRF
DNM3
EHHADH
PCSK6
BBC3
RNASE1
RGS7
SLC25A17
GET1
FGFR2
AKT1
CCND1
INSR
NOTCH1
UCHL1
FGFR4
HSP90AA1
HSPB1
LDLR
NOTCH3
PLK1
TERT
B2M
CREB1
GSTP1
SLC12A2
TF
ZAP70
ARG1
CES1
EDN1
IGF2
ITGB1
NR5A1
SCNN1A
SERPINA1
SGK1
SIRT1
SLC1A1
SREBF1
TRPC6
CHRM3
GFAP
HMGB1
HPRT1
IDE
PRKCZ
AFP
ESRRB
FGF1
FURIN
NCOA3
RHO
SCNN1G
SLC3A1
SOD2
TTN
VCL
YAP1
GATA1
HSD17B4
ITGA2
MAPK10
SLC6A1
SOX2
TP63
ACVR1B
AGXT
AMACR
ARG2
DUSP1
FBXW7
HP
PRTN3
SERPINF2
GCLC
MBP
RPE65
S100B
SLC1A4
SLIT2
VIP
ACP1
ADCY10
ATP2A3
CPA6
CRH
FABP3
FOXA1
LIMK2
OCLN
RPS27A
SOX4
ACKR1
ASPA
CD1D
ENTPD2
IGFBP5
S1PR2
BLVRB
FABP2
FABP5
GLUD2
NTS
POU2F1
PVALB
TIMP2
CELF1
LPO
ASRGL1
HOXB7
LIN28A
RCVRN
SLC38A1
CLPS
KLF2
SGK3
SLC27A6
SMC2
PATZ1
PCDH1
PFN2
FXYD1
RGS1
SLC38A4
ARSH
TESC

## Sheet: Supplementary Table 2
Supplementary Table 1. MCODE Scoring Results for Modules
Parameters:
Network Scoring:
Include Loops: false Degree Cutoff: 2
Cluster Finding:
Node Score Cutoff: 0.2 Haircut: true Fluff: false K-Core: 2 Max. Depth from Seed: 100
Cluster	Score (Density*#Nodes)	Nodes	Edges	Node IDs
1	15.789	20	150	EGFR, EGR1, MMP1, NFE2L2, IGF1, LOX, PTGS2, HMGB1, TXN, BCL2, JAK2, APP, CXCL8, HMOX1, GFAP, SRC, TIMP2, MAPK3, FGF2, CCND1

## Sheet: Supplementary Table 3
Supplementary Table 1. Drug prediction results(DSigDB)
Term	P-value	Adjusted P-value	Odds Ratio	Combined Score	Genes
HYPOCHLOROUS ACID BOSS	1.15E-09	1.19E-06	59934	1.23339e+06	HMOX1;TXN;MAPK3
L-cystathionine BOSS	2.19E-09	1.19E-06	59919	1.19465e+06	HMOX1;TXN;MAPK3
BUTHIONINE SULFOXIMINE BOSS	3.04E-09	1.19E-06	59910	1.17482e+06	HMOX1;TXN;MAPK3
TERT-BUTYL HYDROPEROXIDE BOSS	4.09E-09	1.20E-06	59901	1.15694e+06	HMOX1;TXN;MAPK3
ACROLEIN BOSS	5.35E-09	1.26E-06	59892	1.14066e+06	HMOX1;TXN;MAPK3
arsenite BOSS	7.99E-09	1.57E-06	59877	1.11637e+06	HMOX1;TXN;MAPK3
506-26-3 CTD 00007216	1.47E-08	2.47E-06	59850	1.07942e+06	HMOX1;TXN;MAPK3
MANGANESE BOSS	6.64E-08	9.76E-06	59754	987569	HMOX1;TXN;MAPK3
NADP(+) BOSS	7.68E-08	1.00E-05	59742	978731	HMOX1;TXN;MAPK3
Dichloromercury CTD 00006273	8.52E-08	1.00E-05	59733	972367	HMOX1;TXN;MAPK3
sulforaphane CTD 00000857	1.66E-07	1.64E-05	59667	931346	HMOX1;TXN;MAPK3
beta-Levulose BOSS	1.71E-07	1.64E-05	59664	929680	HMOX1;TXN;MAPK3
LITHOCHOLIC ACID CTD 00006221	1.85E-07	1.64E-05	59655	924766	HMOX1;TXN;MAPK3
acetaldehyde BOSS	1.95E-07	1.64E-05	59649	921561	HMOX1;TXN;MAPK3
ARSENIC BOSS	2.27E-07	1.65E-05	59631	912261	HMOX1;TXN;MAPK3
SELENIUM BOSS	2.33E-07	1.65E-05	59628	910754	HMOX1;TXN;MAPK3
oxiglutatione BOSS	2.38E-07	1.65E-05	59625	909260	HMOX1;TXN;MAPK3
Chromium(VI) CTD 00002830	2.68E-07	1.75E-05	59610	901962	HMOX1;TXN;MAPK3
ACROLEIN CTD 00005313	3.29E-07	1.89E-05	59583	889497	HMOX1;TXN;MAPK3
CADMIUM BOSS	3.58E-07	1.89E-05	59571	884212	HMOX1;TXN;MAPK3
Pyruvic acid BOSS	4.84E-07	1.89E-05	59526	865610	HMOX1;TXN;MAPK3
acetaminophen BOSS	5.72E-07	1.89E-05	59499	855267	HMOX1;TXN;MAPK3
DL-METHIONINE BOSS	5.72E-07	1.89E-05	59499	855267	HMOX1;TXN;MAPK3
hydroquinone CTD 00001535	6.25E-07	1.89E-05	59484	849756	HMOX1;TXN;MAPK3
L-aspartic acid BOSS	6.36E-07	1.89E-05	59481	848673	HMOX1;TXN;MAPK3
dUTP BOSS	7.05E-07	1.89E-05	59463	842299	HMOX1;TXN;MAPK3
hemin BOSS	7.29E-07	1.89E-05	59457	840221	HMOX1;TXN;MAPK3
hydrogen sulfide BOSS	7.29E-07	1.89E-05	59457	840221	HMOX1;TXN;MAPK3
COPPER BOSS	7.66E-07	1.89E-05	59448	837145	HMOX1;TXN;MAPK3
sucrose BOSS	7.79E-07	1.89E-05	59445	836131	HMOX1;TXN;MAPK3
IRON BOSS	7.79E-07	1.89E-05	59445	836131	HMOX1;TXN;MAPK3
lactic acid BOSS	7.91E-07	1.89E-05	59442	835123	HMOX1;TXN;MAPK3
methane BOSS	7.91E-07	1.89E-05	59442	835123	HMOX1;TXN;MAPK3
methanol BOSS	7.91E-07	1.89E-05	59442	835123	HMOX1;TXN;MAPK3
L-cysteine BOSS	7.91E-07	1.89E-05	59442	835123	HMOX1;TXN;MAPK3
Ethylparaben BOSS	7.91E-07	1.89E-05	59442	835123	HMOX1;TXN;MAPK3
acetic acid BOSS	8.04E-07	1.89E-05	59439	834119	HMOX1;TXN;MAPK3
ethanol BOSS	8.04E-07	1.89E-05	59439	834119	HMOX1;TXN;MAPK3
Hydrogen BOSS	8.04E-07	1.89E-05	59439	834119	HMOX1;TXN;MAPK3
Erythorbic acid BOSS	8.04E-07	1.89E-05	59439	834119	HMOX1;TXN;MAPK3
sodium chloride BOSS	8.04E-07	1.89E-05	59439	834119	HMOX1;TXN;MAPK3
D-glucose BOSS	8.17E-07	1.89E-05	59436	833121	HMOX1;TXN;MAPK3
hydrogen peroxide BOSS	8.31E-07	1.89E-05	59433	832128	HMOX1;TXN;MAPK3
Superoxide BOSS	8.31E-07	1.89E-05	59433	832128	HMOX1;TXN;MAPK3
L-glutamic acid BOSS	8.44E-07	1.89E-05	59430	831140	HMOX1;TXN;MAPK3
glutathione BOSS	8.44E-07	1.89E-05	59430	831140	HMOX1;TXN;MAPK3
nitric oxide BOSS	8.57E-07	1.89E-05	59427	830157	HMOX1;TXN;MAPK3
N-Acetyl-L-cysteine BOSS	8.57E-07	1.89E-05	59427	830157	HMOX1;TXN;MAPK3
trimethoprim BOSS	8.57E-07	1.89E-05	59427	830157	HMOX1;TXN;MAPK3
Insulin BOSS	8.57E-07	1.89E-05	59427	830157	HMOX1;TXN;MAPK3
1-Phosphatidyl-myo-inositol BOSS	8.71E-07	1.89E-05	59424	829179	HMOX1;TXN;MAPK3
GONADORELIN BOSS	8.71E-07	1.89E-05	59424	829179	HMOX1;TXN;MAPK3
Phetharbital BOSS	8.71E-07	1.89E-05	59424	829179	HMOX1;TXN;MAPK3
ethisterone BOSS	8.85E-07	1.89E-05	59421	828207	HMOX1;TXN;MAPK3
PIPERONYL BUTOXIDE BOSS	8.99E-07	1.89E-05	59418	827239	HMOX1;TXN;MAPK3
PLATINUM BOSS	8.99E-07	1.89E-05	59418	827239	HMOX1;TXN;MAPK3
11-cis-Retinal BOSS	9.41E-07	1.94E-05	59409	824364	HMOX1;TXN;MAPK3
alprazolam BOSS	9.70E-07	1.97E-05	59403	822472	HMOX1;TXN;MAPK3
dioxocerium CTD 00001451	9.90E-07	1.97E-05	3997.4	55267.8	HMOX1;MAPK3
Vitamin D3 BOSS	1.03E-06	2.02E-05	59391	818742	HMOX1;TXN;MAPK3
PARAQUAT CTD 00006471	1.19E-06	2.30E-05	59361	809724	HMOX1;TXN;MAPK3
oxyphenbutazone BOSS	1.26E-06	2.39E-05	59349	806232	HMOX1;TXN;MAPK3
SODIUM CHROMATE CTD 00001363	1.36E-06	2.55E-05	3330.83	44982.2	TXN;MAPK3
resveratrol BOSS	1.40E-06	2.58E-05	59325	799433	HMOX1;TXN;MAPK3
LY 294002 CTD 00003061	1.44E-06	2.61E-05	59319	797770	HMOX1;TXN;MAPK3
Surfactin CTD 00000478	1.57E-06	2.81E-05	3074.46	41080.1	HMOX1;MAPK3
1-chloro-2,4-dinitrobenzene CTD 00005848	1.75E-06	3.07E-05	59274	785737	HMOX1;TXN;MAPK3
calphostin C CTD 00002460	2.04E-06	3.53E-05	2664.27	34910.1	HMOX1;MAPK3
curcumin BOSS	2.10E-06	3.57E-05	59229	774412	HMOX1;TXN;MAPK3
Diphenylcyclopropenone CTD 00001385	2.29E-06	3.85E-05	2497.62	32432.5	HMOX1;TXN
2-Nonenal, 4-hydroxy-, (2E,4R)- CTD 00001295	2.54E-06	4.19E-05	59178	762330	HMOX1;TXN;MAPK3
selegiline CTD 00006730	2.56E-06	4.19E-05	2350.59	30261.8	TXN;MAPK3
HYPOCHLOROUS ACID CTD 00006135	2.85E-06	4.59E-05	2219.89	28345.4	HMOX1;MAPK3
gambogic acid CTD 00002247	3.46E-06	5.43E-05	1997.7	25118.1	TXN;MAPK3
Cadmium dichloride BOSS	3.46E-06	5.43E-05	1997.7	25118.1	HMOX1;MAPK3
LXB4 BOSS	3.79E-06	5.87E-05	1902.48	23747.8	HMOX1;MAPK3
N-Acetyl-L-cysteine CTD 00005305	3.87E-06	5.91E-05	59055	735956	HMOX1;TXN;MAPK3
Chlormethine hydrochloride BOSS	4.14E-06	6.24E-05	1815.91	22509.2	TXN;MAPK3
Artenimol CTD 00001819	5.26E-06	7.64E-05	1597.76	19421.2	HMOX1;MAPK3
benzoic acid CTD 00007316	5.26E-06	7.64E-05	1597.76	19421.2	HMOX1;TXN
bisindolylmaleimide IX CTD 00002617	5.26E-06	7.64E-05	1597.76	19421.2	HMOX1;MAPK3
15442-64-5 CTD 00000915	5.66E-06	8.12E-05	1536.23	18559.5	HMOX1;MAPK3
Perfluorodecanoic acid CTD 00001721	6.52E-06	9.13E-05	1426.36	17031.9	HMOX1;MAPK3
monocrotaline BOSS	6.52E-06	9.13E-05	1426.36	17031.9	HMOX1;MAPK3
Plumbagin CTD 00000768	6.97E-06	9.42E-05	1377.1	16352	HMOX1;MAPK3
TIRON CTD 00006898	6.97E-06	9.42E-05	1377.1	16352	HMOX1;MAPK3
Microcystin LR CTD 00002422	6.97E-06	9.42E-05	1377.1	16352	HMOX1;MAPK3
141-05-9 CTD 00000755	7.43E-06	9.82E-05	1331.13	15720.2	HMOX1;TXN
2-tert-Butyl-4-methoxyphenol CTD 00005547	7.43E-06	9.82E-05	1331.13	15720.2	HMOX1;MAPK3
EGTA CTD 00005889	7.91E-06	1.02E-04	1288.13	15131.9	HMOX1;MAPK3
CADMIUM SELENIDE CTD 00002452	7.91E-06	1.02E-04	1288.13	15131.9	HMOX1;MAPK3
Xanthohumol CTD 00003425	8.41E-06	1.07E-04	1247.81	14582.7	HMOX1;MAPK3
oxozinc CTD 00007012	8.92E-06	1.12E-04	1209.94	14068.9	HMOX1;MAPK3
Go 6976 CTD 00002962	8.92E-06	1.12E-04	1209.94	14068.9	HMOX1;MAPK3
dioxidanide CTD 00006819	9.98E-06	1.24E-04	1140.69	13135.1	HMOX1;MAPK3
OZONE CTD 00006460	1.05E-05	1.29E-04	1108.94	12709.7	HMOX1;MAPK3
1,2-NAPHTHOQUINONE CTD 00001871	1.11E-05	1.33E-04	1078.92	12308.8	HMOX1;MAPK3
Tetradioxin BOSS	1.11E-05	1.33E-04	1078.92	12308.8	HMOX1;MAPK3
PRAVASTATIN SODIUM BOSS	1.23E-05	1.44E-04	1023.49	11572.8	HMOX1;MAPK3
methylglyoxal BOSS	1.23E-05	1.44E-04	1023.49	11572.8	HMOX1;MAPK3
gentamicin CTD 00006022	1.35E-05	1.53E-04	973.463	10913.4	HMOX1;MAPK3
atenolol CTD 00005448	1.35E-05	1.53E-04	973.463	10913.4	TXN;MAPK3
trioxsalen BOSS	1.35E-05	1.53E-04	973.463	10913.4	HMOX1;MAPK3
sevoflurane BOSS	1.35E-05	1.53E-04	973.463	10913.4	HMOX1;MAPK3
Acetovanillone CTD 00002374	1.42E-05	1.57E-04	950.238	10608.8	HMOX1;MAPK3
Deferoxamine hydrochloride BOSS	1.42E-05	1.57E-04	950.238	10608.8	HMOX1;MAPK3
139890-68-9 CTD 00002746	1.48E-05	1.59E-04	928.093	10319.4	HMOX1;MAPK3
Acridine orange BOSS	1.48E-05	1.59E-04	928.093	10319.4	HMOX1;MAPK3
ETHACRYNIC ACID CTD 00005929	1.48E-05	1.59E-04	928.093	10319.4	HMOX1;MAPK3
LITHIUM CHLORIDE BOSS	1.48E-05	1.59E-04	928.093	10319.4	HMOX1;MAPK3
Ferriheme chloride CTD 00006079	1.55E-05	1.61E-04	906.955	10044.1	HMOX1;MAPK3
CHROMIUM BOSS	1.55E-05	1.61E-04	906.955	10044.1	HMOX1;TXN
Dithiothreitol BOSS	1.55E-05	1.61E-04	906.955	10044.1	HMOX1;TXN
p-benzoquinone CTD 00000148	1.62E-05	1.67E-04	886.756	9781.87	HMOX1;MAPK3
BUTHIONINE SULFOXIMINE CTD 00007280	1.69E-05	1.73E-04	867.435	9531.86	HMOX1;MAPK3
propionic acid BOSS	1.76E-05	1.79E-04	848.936	9293.23	TXN;MAPK3
oxygen CTD 00006454	1.79E-05	1.80E-04	58428	638713	HMOX1;TXN;MAPK3
propranolol CTD 00006636	1.83E-05	1.83E-04	831.208	9065.26	HMOX1;MAPK3
ZINC SULFIDE CTD 00001487	1.91E-05	1.84E-04	814.204	8847.27	HMOX1;MAPK3
Ethidium BOSS	1.91E-05	1.84E-04	814.204	8847.27	HMOX1;MAPK3
FLAVONE BOSS	1.91E-05	1.84E-04	814.204	8847.27	HMOX1;MAPK3
Chalcone BOSS	1.91E-05	1.84E-04	814.204	8847.27	HMOX1;MAPK3
isoflurane BOSS	1.99E-05	1.90E-04	797.88	8638.62	HMOX1;MAPK3
Picrotoxinum BOSS	2.14E-05	2.03E-04	767.115	8247.12	HMOX1;MAPK3
zidovudine PC3 UP	2.22E-05	2.09E-04	752.604	8063.26	HMOX1;TXN
chenodeoxycholic acid CTD 00005623	2.31E-05	2.12E-04	738.63	7886.71	HMOX1;TXN
Fisetin CTD 00000919	2.31E-05	2.12E-04	738.63	7886.71	HMOX1;MAPK3
Methyl viologen BOSS	2.31E-05	2.12E-04	738.63	7886.71	HMOX1;TXN
105156-22-7 CTD 00005867	2.39E-05	2.16E-04	725.164	7717.05	HMOX1;MAPK3
nadide BOSS	2.39E-05	2.16E-04	725.164	7717.05	HMOX1;MAPK3
Puerarin CTD 00001616	2.47E-05	2.20E-04	712.179	7553.89	TXN;MAPK3
alpha-Tocopherol CTD 00007387	2.47E-05	2.20E-04	712.179	7553.89	HMOX1;MAPK3
Pterostilbene CTD 00003490	2.56E-05	2.23E-04	699.649	7396.89	HMOX1;MAPK3
Nitroprusside CTD 00006411	2.56E-05	2.23E-04	699.649	7396.89	HMOX1;MAPK3
3-methyladenine BOSS	2.56E-05	2.23E-04	699.649	7396.89	HMOX1;MAPK3
chlorophyll a BOSS	2.65E-05	2.29E-04	687.552	7245.71	HMOX1;TXN
DEOXYCHOLIC ACID CTD 00005765	2.74E-05	2.33E-04	675.864	7100.03	HMOX1;MAPK3
MPTP BOSS	2.74E-05	2.33E-04	675.864	7100.03	HMOX1;MAPK3
dopamine CTD 00005870	2.83E-05	2.38E-04	664.567	6959.58	HMOX1;MAPK3
DL-Methamphetamine BOSS	2.83E-05	2.38E-04	664.567	6959.58	HMOX1;MAPK3
Dibenziodolium CTD 00000351	2.92E-05	2.42E-04	653.639	6824.08	HMOX1;MAPK3
beta-carotene BOSS	2.92E-05	2.42E-04	653.639	6824.08	HMOX1;MAPK3
chlorpyrifos CTD 00005880	3.02E-05	2.48E-04	643.065	6693.28	HMOX1;MAPK3
carvedilol CTD 00001961	3.11E-05	2.54E-04	632.825	6566.95	HMOX1;MAPK3
h-89 CTD 00002586	3.21E-05	2.59E-04	622.906	6444.87	HMOX1;MAPK3
MERCURY BOSS	3.21E-05	2.59E-04	622.906	6444.87	HMOX1;TXN
creatine BOSS	3.31E-05	2.65E-04	613.292	6326.84	HMOX1;MAPK3
troglitazone CTD 00002415	3.43E-05	2.73E-04	58047	596691	HMOX1;TXN;MAPK3
(-)-Epicatechin BOSS	3.51E-05	2.77E-04	594.925	6102.14	HMOX1;MAPK3
170449-18-0 CTD 00003361	3.61E-05	2.83E-04	586.147	5995.13	HMOX1;MAPK3
Sodium dodecyl sulfate CTD 00006753	3.83E-05	2.98E-04	569.343	5790.99	HMOX1;TXN
guanosine BOSS	3.93E-05	3.04E-04	561.296	5693.56	HMOX1;MAPK3
ns-398 CTD 00002958	4.04E-05	3.09E-04	553.472	5599.06	HMOX1;MAPK3
rottlerin CTD 00003057	4.04E-05	3.09E-04	553.472	5599.06	HMOX1;MAPK3
propofol BOSS	4.15E-05	3.15E-04	545.863	5507.35	HMOX1;MAPK3
epoprostenol BOSS	4.26E-05	3.21E-04	538.459	5418.31	HMOX1;MAPK3
3,4-Dihydro-2-phenyl-2H-1-benzopyran-3,4-diol BOSS	4.49E-05	3.37E-04	524.237	5247.81	HMOX1;MAPK3
isoproterenol CTD 00006175	4.61E-05	3.39E-04	517.403	5166.15	HMOX1;MAPK3
berberine BOSS	4.61E-05	3.39E-04	517.403	5166.15	HMOX1;MAPK3
rotenone BOSS	4.61E-05	3.39E-04	517.403	5166.15	HMOX1;MAPK3
Bathocuproine disulfonate CTD 00001350	4.73E-05	3.43E-04	510.744	5086.75	HMOX1;MAPK3
CARBON TETRACHLORIDE BOSS	4.73E-05	3.43E-04	510.744	5086.75	HMOX1;MAPK3
trans-Lutein BOSS	4.85E-05	3.48E-04	504.253	5009.51	HMOX1;MAPK3
biotin BOSS	4.85E-05	3.48E-04	504.253	5009.51	TXN;MAPK3
nicotinamide adenine dinucleotide BOSS	4.97E-05	3.54E-04	497.925	4934.37	HMOX1;MAPK3
metformin CTD 00006282	5.09E-05	3.56E-04	491.753	4861.23	HMOX1;MAPK3
silibinin BOSS	5.09E-05	3.56E-04	491.753	4861.23	HMOX1;MAPK3
Pentadecane BOSS	5.09E-05	3.56E-04	491.753	4861.23	HMOX1;MAPK3
SILVER CTD 00006742	5.21E-05	3.63E-04	485.732	4790.01	HMOX1;MAPK3
Adenosine triphosphate CTD 00005324	5.34E-05	3.65E-04	479.855	4720.66	TXN;MAPK3
Isoflavone BOSS	5.34E-05	3.65E-04	479.855	4720.66	HMOX1;MAPK3
acetoacetic acid BOSS	5.34E-05	3.65E-04	479.855	4720.66	HMOX1;MAPK3
chitosamine CTD 00006030	5.47E-05	3.72E-04	474.119	4653.08	HMOX1;MAPK3
SB 202190 CTD 00003161	6.12E-05	4.12E-04	447.371	4339.79	HMOX1;MAPK3
Eicosapentaenoic acid BOSS	6.12E-05	4.12E-04	447.371	4339.79	HMOX1;MAPK3
guanine BOSS	6.82E-05	4.50E-04	423.468	4062.44	HMOX1;MAPK3
luteolin BOSS	6.82E-05	4.50E-04	423.468	4062.44	HMOX1;MAPK3
carbon monoxide BOSS	6.82E-05	4.50E-04	423.468	4062.44	HMOX1;MAPK3
lovastatin CTD 00006225	6.96E-05	4.55E-04	418.989	4010.76	HMOX1;MAPK3
phenylephrine BOSS	6.96E-05	4.55E-04	418.989	4010.76	HMOX1;MAPK3
Omega-3 Fatty Acids BOSS	7.11E-05	4.62E-04	414.604	3960.25	HMOX1;MAPK3
okadaic acid CTD 00007275	7.25E-05	4.64E-04	410.309	3910.87	TXN;MAPK3
33258 Hoechst BOSS	7.25E-05	4.64E-04	410.309	3910.87	HMOX1;MAPK3
Calcimycin CTD 00005287	7.25E-05	4.64E-04	410.309	3910.87	HMOX1;MAPK3
ACMC-20mvek CTD 00002629	7.40E-05	4.70E-04	406.102	3862.57	HMOX1;MAPK3
Phenethyl isothiocyanate CTD 00002443	7.55E-05	4.77E-04	401.98	3815.34	TXN;MAPK3
3,3'-Diindolylmethane CTD 00000841	8.01E-05	5.04E-04	390.098	3679.66	HMOX1;MAPK3
Imatinib CTD 00003267	8.16E-05	5.08E-04	386.291	3636.33	HMOX1;MAPK3
L-arginine BOSS	8.16E-05	5.08E-04	386.291	3636.33	HMOX1;MAPK3
celecoxib BOSS	8.80E-05	5.45E-04	371.776	3471.81	HMOX1;MAPK3
butyric acid BOSS	8.96E-05	5.52E-04	368.315	3432.74	TXN;MAPK3
thymidine BOSS	9.12E-05	5.59E-04	364.917	3394.46	HMOX1;MAPK3
chlorpromazine CTD 00005648	9.46E-05	5.73E-04	358.306	3320.13	HMOX1;MAPK3
salicylic acid BOSS	9.46E-05	5.73E-04	358.306	3320.13	TXN;MAPK3
Glycidamide CTD 00002776	9.63E-05	5.80E-04	355.089	3284.05	HMOX1;TXN
cycloheximide BOSS	1.10E-04	6.62E-04	331.283	3018.84	HMOX1;MAPK3
deferoxamine CTD 00005759	1.12E-04	6.69E-04	328.529	2988.36	HMOX1;MAPK3
Dinoprostone CTD 00007049	1.20E-04	7.10E-04	317.952	2871.76	HMOX1;MAPK3
Oxotremorine BOSS	1.21E-04	7.14E-04	315.413	2843.87	HMOX1;MAPK3
L-histidine BOSS	1.21E-04	7.14E-04	315.413	2843.87	TXN;MAPK3
rosiglitazone BOSS	1.23E-04	7.21E-04	312.913	2816.46	HMOX1;MAPK3
DEOXYNIVALENOL CTD 00000341	1.25E-04	7.29E-04	310.453	2789.51	HMOX1;MAPK3
thimerosal CTD 00006868	1.27E-04	7.33E-04	308.031	2763.02	HMOX1;MAPK3
Docosahexaenoic acid BOSS	1.27E-04	7.33E-04	308.031	2763.02	HMOX1;MAPK3
isoproterenol BOSS	1.31E-04	7.52E-04	303.298	2711.35	HMOX1;MAPK3
Adenosine triphosphate BOSS	1.33E-04	7.60E-04	300.985	2686.16	HMOX1;MAPK3
9001-31-4 BOSS	1.35E-04	7.67E-04	298.707	2661.38	HMOX1;MAPK3
glutathione CTD 00006035	1.37E-04	7.71E-04	296.463	2637.01	HMOX1;MAPK3
Ethene BOSS	1.37E-04	7.71E-04	296.463	2637.01	HMOX1;TXN
genistein BOSS	1.52E-04	8.45E-04	281.645	2476.9	HMOX1;MAPK3
atorvastatin BOSS	1.52E-04	8.45E-04	281.645	2476.9	HMOX1;MAPK3
Cadmium sulfate CTD 00001745	1.54E-04	8.53E-04	279.648	2455.43	HMOX1;MAPK3
TITANIUM DIOXIDE CTD 00000489	1.56E-04	8.60E-04	277.678	2434.29	HMOX1;MAPK3
wortmannin CTD 00000504	1.58E-04	8.68E-04	275.736	2413.47	HMOX1;MAPK3
635-65-4 CTD 00005510	1.69E-04	9.25E-04	266.416	2313.93	HMOX1;MAPK3
carisoprodol BOSS	1.80E-04	9.82E-04	257.701	2221.44	HMOX1;MAPK3
PHOSPHINE BOSS	1.85E-04	0.00100177	254.372	2186.25	TXN;MAPK3
CADMIUM CTD 00005555	1.86E-04	0.00100177	56574	486048	HMOX1;TXN;MAPK3
Cyperquat CTD 00007079	1.87E-04	0.00100191	252.739	2169.03	HMOX1;MAPK3
Pyrrolidine dithiocarbamate CTD 00001021	1.87E-04	0.00100191	252.739	2169.03	HMOX1;MAPK3
ammonia BOSS	1.97E-04	0.00104349	246.41	2102.46	HMOX1;TXN
Adehl CTD 00006002	1.97E-04	0.00104349	246.41	2102.46	HMOX1;MAPK3
cinnamaldehyde CTD 00000671	2.02E-04	0.00106447	243.362	2070.52	HMOX1;MAPK3
diphenylpyraline BOSS	2.09E-04	0.00109861	238.928	2024.18	TXN;MAPK3
staurosporine CTD 00007273	2.14E-04	0.00111993	236.06	1994.29	HMOX1;MAPK3
morphine BOSS	2.19E-04	0.00114136	233.259	1965.18	HMOX1;MAPK3
ALDOSTERONE BOSS	2.30E-04	0.00118947	227.851	1909.14	HMOX1;MAPK3
dimethyl sulfoxide BOSS	2.32E-04	0.00118947	226.537	1895.56	HMOX1;MAPK3
palmitic acid BOSS	2.32E-04	0.00118947	226.537	1895.56	TXN;MAPK3
genistein CTD 00007324	2.33E-04	0.00118947	56307	471067	HMOX1;TXN;MAPK3
CALCIUM CTD 00005559	2.35E-04	0.00119592	225.239	1882.16	HMOX1;MAPK3
PhIP CTD 00002156	2.38E-04	0.00120418	223.955	1868.92	HMOX1;MAPK3
IRON CTD 00006166	2.40E-04	0.00121244	222.685	1855.85	HMOX1;MAPK3
1,9-Pyrazoloanthrone CTD 00003948	2.43E-04	0.00121477	221.43	1842.94	HMOX1;MAPK3
PROPIDIUM BOSS	2.46E-04	0.00121477	220.189	1830.18	HMOX1;MAPK3
5,6-BENZOFLAVONE CTD 00007276	2.46E-04	0.00121477	220.189	1830.18	HMOX1;MAPK3
glycerol BOSS	2.48E-04	0.00121477	218.961	1817.58	HMOX1;MAPK3
Velcade(Bortezomib) BOSS	2.48E-04	0.00121477	218.961	1817.58	HMOX1;MAPK3
Bisphenol A CTD 00000312	2.51E-04	0.00121477	56214	466091	HMOX1;TXN;MAPK3
Copper(II) chloride CTD 00001408	2.51E-04	0.00121477	217.747	1805.13	HMOX1;TXN
ellagic acid BOSS	2.51E-04	0.00121477	217.747	1805.13	HMOX1;MAPK3
Melatonin BOSS	2.51E-04	0.00121477	217.747	1805.13	HMOX1;MAPK3
L-proline BOSS	2.51E-04	0.00121477	217.747	1805.13	TXN;MAPK3
L-alanine BOSS	2.56E-04	0.0012209	215.359	1780.67	HMOX1;MAPK3
D-Arginine BOSS	2.59E-04	0.0012209	214.184	1768.66	HMOX1;MAPK3
liothyronine BOSS	2.59E-04	0.0012209	214.184	1768.66	TXN;MAPK3
ZINC BOSS	2.59E-04	0.0012209	214.184	1768.66	HMOX1;MAPK3
Imatinib mesylate BOSS	2.59E-04	0.0012209	214.184	1768.66	HMOX1;MAPK3
Quercetin dihydrate BOSS	2.59E-04	0.0012209	214.184	1768.66	HMOX1;MAPK3
Arsenenous acid CTD 00000922	2.63E-04	0.0012209	56151	462786	HMOX1;TXN;MAPK3
NICKEL CTD 00006389	2.65E-04	0.0012209	211.872	1745.06	HMOX1;MAPK3
metformin BOSS	2.65E-04	0.0012209	211.872	1745.06	HMOX1;MAPK3
actinomycin D CTD 00005748	2.68E-04	0.0012209	210.734	1733.47	HMOX1;MAPK3
ciglitazone CTD 00001835	2.68E-04	0.0012209	210.734	1733.47	HMOX1;MAPK3
L-glutamine BOSS	2.68E-04	0.0012209	210.734	1733.47	HMOX1;MAPK3
HEXACHLOROETHANE BOSS	2.68E-04	0.0012209	210.734	1733.47	HMOX1;MAPK3
cholesterol BOSS	2.68E-04	0.0012209	210.734	1733.47	HMOX1;MAPK3
streptozocin BOSS	2.70E-04	0.0012209	209.608	1722.01	HMOX1;MAPK3
formaldehyde BOSS	2.70E-04	0.0012209	209.608	1722.01	HMOX1;MAPK3
serine BOSS	2.70E-04	0.0012209	209.608	1722.01	TXN;MAPK3
cyclosporin A BOSS	2.73E-04	0.0012209	208.495	1710.68	HMOX1;MAPK3
DICHLOROMETHANE BOSS	2.76E-04	0.0012209	207.393	1699.49	HMOX1;MAPK3
cerivastatin BOSS	2.76E-04	0.0012209	207.393	1699.49	HMOX1;MAPK3
diazepam BOSS	2.76E-04	0.0012209	207.393	1699.49	TXN;MAPK3
Angiotensin II, human BOSS	2.76E-04	0.0012209	207.393	1699.49	HMOX1;MAPK3
Simvastatin and niacin BOSS	2.76E-04	0.0012209	207.393	1699.49	HMOX1;MAPK3
Aizen uranine BOSS	2.79E-04	0.00122895	206.302	1688.42	TXN;MAPK3
UNII-CXY7B3Q98Z BOSS	2.82E-04	0.00123135	205.223	1677.48	HMOX1;MAPK3
picrotoxinin PC3 DOWN	2.85E-04	0.00123135	204.155	1666.66	HMOX1;TXN
Dinoprostone BOSS	2.85E-04	0.00123135	204.155	1666.66	HMOX1;MAPK3
2-Butanone BOSS	2.85E-04	0.00123135	204.155	1666.66	HMOX1;MAPK3
water BOSS	2.85E-04	0.00123135	204.155	1666.66	HMOX1;MAPK3
cyclophosphamide BOSS	2.91E-04	0.0012339	202.051	1645.39	HMOX1;MAPK3
Acetylcholine bromide BOSS	2.91E-04	0.0012339	202.051	1645.39	HMOX1;MAPK3
rapamycin BOSS	2.91E-04	0.0012339	202.051	1645.39	HMOX1;MAPK3
Acid red 87 BOSS	2.91E-04	0.0012339	202.051	1645.39	HMOX1;MAPK3
Bisulfite BOSS	2.91E-04	0.0012339	202.051	1645.39	HMOX1;MAPK3
doxorubicin BOSS	2.97E-04	0.00124991	199.99	1624.59	HMOX1;MAPK3
dopamine BOSS	2.97E-04	0.00124991	199.99	1624.59	HMOX1;MAPK3
L-thyroxine BOSS	3.00E-04	0.00125699	198.975	1614.36	TXN;MAPK3
TERT-BUTYL HYDROPEROXIDE CTD 00007349	3.01E-04	0.00125699	55977	453921	HMOX1;TXN;MAPK3
Capsaicin BOSS	3.02E-04	0.00125699	197.97	1604.24	HMOX1;MAPK3
dexamethasone BOSS	3.02E-04	0.00125699	197.97	1604.24	HMOX1;MAPK3
N-methyl-D-aspartic acid BOSS	3.05E-04	0.00126499	196.975	1594.24	HMOX1;MAPK3
Capsaicin CTD 00005570	3.15E-04	0.00129804	194.049	1564.87	HMOX1;MAPK3
dimethyl sulfoxide CTD 00005842	3.18E-04	0.00130153	193.093	1555.29	HMOX1;MAPK3
epinephrine BOSS	3.18E-04	0.00130153	193.093	1555.29	HMOX1;MAPK3
Cube root extract CTD 00006707	3.30E-04	0.00134757	189.359	1517.97	HMOX1;MAPK3
(-)-Epigallocatechin gallate BOSS	3.33E-04	0.00135565	188.448	1508.89	HMOX1;MAPK3
MANGANESE CTD 00006240	3.36E-04	0.00136373	187.545	1499.9	HMOX1;MAPK3
[6-[6-(butanoylamino)purin-9-yl]-2-hydroxy-2-oxo-4a,6,7,7a-tetrahydro-4H-furo[3,2-d][1,3,2]dioxaphosphinin-7-yl] butanoate CTD 00005796	3.72E-04	0.00150283	178.153	1406.87	TXN;MAPK3
FENRETINIDE CTD 00007166	3.85E-04	0.00155157	174.965	1375.5	HMOX1;MAPK3
ethanol CTD 00005337	3.95E-04	0.00158716	172.646	1352.77	HMOX1;MAPK3
Aflodac CTD 00006817	4.06E-04	0.00162304	170.388	1330.69	HMOX1;MAPK3
3,3',4,4',5-Pentachlorobiphenyl CTD 00001077	4.16E-04	0.00165921	168.187	1309.22	HMOX1;MAPK3
HEMATOXYLIN BOSS	4.67E-04	0.0018543	158.618	1216.57	HMOX1;MAPK3
PD 98059 CTD 00003206	5.08E-04	0.00201318	151.823	1151.45	HMOX1;MAPK3
resveratrol CTD 00002483	5.12E-04	0.00202076	55197	418231	HMOX1;TXN;MAPK3
Zinc sulfate CTD 00007264	6.10E-04	0.00239833	138.33	1023.97	HMOX1;MAPK3
OCHRATOXIN A CTD 00001202	6.53E-04	0.00255926	133.573	979.641	HMOX1;MAPK3
simvastatin CTD 00007319	6.84E-04	0.00267199	130.43	950.538	HMOX1;MAPK3
Fulvestrant CTD 00002740	7.11E-04	0.00276892	127.851	926.757	HMOX1;MAPK3
cycloheximide CTD 00005731	7.76E-04	0.00301368	122.205	875.077	HMOX1;MAPK3
indomethacin CTD 00006147	8.30E-04	0.00321033	118.102	837.843	TXN;MAPK3
MERCURY CTD 00006274	9.79E-04	0.00377499	108.481	751.654	HMOX1;TXN
(-)-Epigallocatechin gallate CTD 00002033	0.00117941	0.00453263	53658	361802	HMOX1;TXN;MAPK3
rosiglitazone CTD 00003139	0.00124663	0.00477536	95.7848	640.543	HMOX1;MAPK3
dexamethasone CTD 00005779	0.00130766	0.0049929	93.4511	620.47	HMOX1;MAPK3
Vorinostat CTD 00003560	0.00133248	0.00507119	92.5485	612.737	TXN;MAPK3
diclofenac CTD 00005804	0.00134497	0.00510223	92.1035	608.931	HMOX1;TXN
(5-methyl-3-(morpholinomethyl)-2,3-dihydro-[1,4]oxazino[2,3,4-hi]indol-6-yl)(naphthalen-1-yl)methanone CTD 00002747	0.00164914	0.00594905	999.35	6403.33	MAPK3
6401-97-4 CTD 00000925	0.00164914	0.00594905	999.35	6403.33	MAPK3
butein CTD 00001872	0.00164914	0.00594905	999.35	6403.33	HMOX1
Lead dinitrate CTD 00000898	0.00164914	0.00594905	999.35	6403.33	MAPK3
Cadmium telluride CTD 00001337	0.00164914	0.00594905	999.35	6403.33	MAPK3
Perifosine CTD 00003447	0.00164914	0.00594905	999.35	6403.33	MAPK3
Isocarbophos CTD 00005023	0.00164914	0.00594905	999.35	6403.33	MAPK3
Eckol CTD 00002503	0.00164914	0.00594905	999.35	6403.33	MAPK3
Arsenic acid CTD 00001208	0.00164914	0.00594905	999.35	6403.33	MAPK3
PIMARIC ACID CTD 00000440	0.00164914	0.00594905	999.35	6403.33	MAPK3
2,4,4'-TRICHLOROBIPHENYL CTD 00002976	0.00164914	0.00594905	999.35	6403.33	MAPK3
Diethyl sulfate CTD 00000613	0.00164914	0.00594905	999.35	6403.33	HMOX1
Tipifarnib CTD 00003753	0.00164914	0.00594905	999.35	6403.33	MAPK3
propyl gallate CTD 00006637	0.00164914	0.00594905	999.35	6403.33	HMOX1
WP1066 CTD 00004704	0.00164914	0.00594905	999.35	6403.33	MAPK3
Cyprodinil CTD 00003503	0.00164914	0.00594905	999.35	6403.33	MAPK3
Phorbol 12-myristate 13-acetate CTD 00006852	0.0017181	0.00617885	81.1476	516.629	HMOX1;MAPK3
alprenolol CTD 00005359	0.00179898	0.00622234	908.455	5741.92	MAPK3
BAPTA CTD 00001204	0.00179898	0.00622234	908.455	5741.92	HMOX1
Thymoquinone CTD 00000119	0.00179898	0.00622234	908.455	5741.92	HMOX1
PLATINUM CTD 00006576	0.00179898	0.00622234	908.455	5741.92	MAPK3
ammonia CTD 00005384	0.00179898	0.00622234	908.455	5741.92	HMOX1
Trametinib CTD 00005130	0.00179898	0.00622234	908.455	5741.92	MAPK3
KT 5720 CTD 00002405	0.00179898	0.00622234	908.455	5741.92	MAPK3
2,2',4,4'-TETRACHLOROBIPHENYL CTD 00001704	0.00179898	0.00622234	908.455	5741.92	MAPK3
buprenorphine CTD 00005539	0.00179898	0.00622234	908.455	5741.92	MAPK3
heme TTD 00008407	0.00179898	0.00622234	908.455	5741.92	HMOX1
153436-54-5 TTD 00000374	0.00179898	0.00622234	908.455	5741.92	MAPK3
hyperforin CTD 00000051	0.00179898	0.00622234	908.455	5741.92	MAPK3
2-Aminobiphenyl CTD 00000776	0.00179898	0.00622234	908.455	5741.92	MAPK3
glycerol CTD 00006038	0.00194879	0.00652929	832.708	5196.55	HMOX1
1-BROMOPROPANE CTD 00003657	0.00194879	0.00652929	832.708	5196.55	MAPK3
AM-630 CTD 00003207	0.00194879	0.00652929	832.708	5196.55	MAPK3
DMAT CTD 00004349	0.00194879	0.00652929	832.708	5196.55	MAPK3
2,2'-BIPYRIDINE CTD 00007027	0.00194879	0.00652929	832.708	5196.55	HMOX1
IMD-0354 CTD 00004363	0.00194879	0.00652929	832.708	5196.55	HMOX1
1,1,1-trifluorohenicosa-6,9,12,15-tetraen-2-one CTD 00002973	0.00194879	0.00652929	832.708	5196.55	MAPK3
Ginkgolide B CTD 00002038	0.00194879	0.00652929	832.708	5196.55	MAPK3
Gadolinium trichloride CTD 00001814	0.00194879	0.00652929	832.708	5196.55	MAPK3
urea CTD 00006965	0.00194879	0.00652929	832.708	5196.55	HMOX1
herbimycin a CTD 00001010	0.00194879	0.00652929	832.708	5196.55	HMOX1
curcumin CTD 00000663	0.00205039	0.00679876	74.0342	458.251	HMOX1;MAPK3
aspartame CTD 00005446	0.0020986	0.00679876	768.615	4739.66	MAPK3
5630-53-5 CTD 00001286	0.0020986	0.00679876	768.615	4739.66	MAPK3
Malondialdehyde CTD 00006237	0.0020986	0.00679876	768.615	4739.66	HMOX1
Phylloquinone CTD 00006555	0.0020986	0.00679876	768.615	4739.66	MAPK3
zaprinast CTD 00000589	0.0020986	0.00679876	768.615	4739.66	MAPK3
NSC267099 CTD 00001568	0.0020986	0.00679876	768.615	4739.66	HMOX1
Perfluoroundecanoic acid CTD 00003373	0.0020986	0.00679876	768.615	4739.66	HMOX1
ALLYL ISOTHIOCYANATE CTD 00000143	0.0020986	0.00679876	768.615	4739.66	MAPK3
moxifloxacin CTD 00003427	0.0020986	0.00679876	768.615	4739.66	MAPK3
7-ACA CTD 00001461	0.0020986	0.00679876	768.615	4739.66	HMOX1
ILOPROST CTD 00007112	0.0020986	0.00679876	768.615	4739.66	MAPK3
CHEMBL55802 CTD 00003118	0.00224838	0.00706979	713.679	4351.69	MAPK3
PCB 118 CTD 00002737	0.00224838	0.00706979	713.679	4351.69	MAPK3
pd 168393 CTD 00004570	0.00224838	0.00706979	713.679	4351.69	MAPK3
MELAMINE CTD 00000625	0.00224838	0.00706979	713.679	4351.69	MAPK3
PCI-24781 CTD 00004605	0.00224838	0.00706979	713.679	4351.69	HMOX1
tazarotene CTD 00003089	0.00224838	0.00706979	713.679	4351.69	MAPK3
CYFLUTHRIN CTD 00002242	0.00224838	0.00706979	713.679	4351.69	MAPK3
3,14-Dihydroxybufa-20,22-dienolide CTD 00001062	0.00224838	0.00706979	713.679	4351.69	MAPK3
Oroxylin A CTD 00002952	0.00224838	0.00706979	713.679	4351.69	MAPK3
pindolol CTD 00006562	0.00224838	0.00706979	713.679	4351.69	MAPK3
Carboxyamidotriazole CTD 00002547	0.00224838	0.00706979	713.679	4351.69	MAPK3
POTASSIUM DICHROMATE CTD 00006598	0.00227168	0.00712399	70.1913	427.271	HMOX1;MAPK3
aspirin CTD 00005447	0.00231237	0.00719448	69.5456	422.106	HMOX1;MAPK3
hydrogen peroxide CTD 00006118	0.00238494	0.00719448	51981	313892	HMOX1;TXN;MAPK3
2-Aminophenol CTD 00001297	0.00239816	0.00719448	666.067	4018.42	HMOX1
Isoorientin CTD 00002423	0.00239816	0.00719448	666.067	4018.42	MAPK3
p-Propenylanisole CTD 00000298	0.00239816	0.00719448	666.067	4018.42	MAPK3
CHLOROBENZENE CTD 00001495	0.00239816	0.00719448	666.067	4018.42	HMOX1
Isorhamnetin CTD 00002092	0.00239816	0.00719448	666.067	4018.42	HMOX1
lysophosphatidic acid CTD 00001576	0.00239816	0.00719448	666.067	4018.42	MAPK3
KN-62 CTD 00002580	0.00239816	0.00719448	666.067	4018.42	MAPK3
Rimonabant hydrochloride CTD 00003133	0.00239816	0.00719448	666.067	4018.42	MAPK3
NVP-AEW541 CTD 00004462	0.00239816	0.00719448	666.067	4018.42	MAPK3
terbinafine CTD 00001890	0.00239816	0.00719448	666.067	4018.42	MAPK3
pentobarbital CTD 00006484	0.00239816	0.00719448	666.067	4018.42	MAPK3
thymidine CTD 00006888	0.00239816	0.00719448	666.067	4018.42	HMOX1
Lapatinib CTD 00004348	0.00239816	0.00719448	666.067	4018.42	MAPK3
Dracorhodin CTD 00002504	0.00239816	0.00719448	666.067	4018.42	MAPK3
3,5-dinitrocatechol CTD 00002416	0.00239816	0.00719448	666.067	4018.42	MAPK3
NICKEL SULFATE CTD 00001417	0.00243655	0.00729104	67.676	407.218	HMOX1;MAPK3
NVP-TAE684 CTD 00004657	0.00254792	0.0073984	624.406	3729.25	MAPK3
pyrilamine CTD 00006669	0.00254792	0.0073984	624.406	3729.25	MAPK3
labetalol CTD 00006196	0.00254792	0.0073984	624.406	3729.25	MAPK3
curcumin II CTD 00002181	0.00254792	0.0073984	624.406	3729.25	HMOX1
allopurinol CTD 00005353	0.00254792	0.0073984	624.406	3729.25	HMOX1
HEXACHLOROBENZENE CTD 00006091	0.00254792	0.0073984	624.406	3729.25	MAPK3
methadone CTD 00006284	0.00254792	0.0073984	624.406	3729.25	MAPK3
Phorbol 12,13-dibutyrate CTD 00007051	0.00254792	0.0073984	624.406	3729.25	MAPK3
bisindolylmaleimide iv CTD 00003116	0.00254792	0.0073984	624.406	3729.25	MAPK3
benzo[a]pyrene-7,8-dione CTD 00002864	0.00254792	0.0073984	624.406	3729.25	HMOX1
ferulic acid CTD 00000186	0.00254792	0.0073984	624.406	3729.25	MAPK3
Delsemidine CTD 00002328	0.00254792	0.0073984	624.406	3729.25	MAPK3
selenium(6+) CTD 00002696	0.00269766	0.00771885	587.647	3476.15	MAPK3
phentolamine CTD 00006516	0.00269766	0.00771885	587.647	3476.15	MAPK3
ticlopidine CTD 00006894	0.00269766	0.00771885	587.647	3476.15	HMOX1
EPICHLOROHYDRIN CTD 00005906	0.00269766	0.00771885	587.647	3476.15	HMOX1
CHLOROPICRIN CTD 00003338	0.00269766	0.00771885	587.647	3476.15	HMOX1
fenoterol CTD 00005963	0.00269766	0.00771885	587.647	3476.15	MAPK3
benzene CTD 00005481	0.00277429	0.00791885	63.2431	372.335	HMOX1;TXN
kn-93 CTD 00002783	0.00284739	0.00803005	554.972	3252.89	MAPK3
ERIODICTYOL CTD 00000357	0.00284739	0.00803005	554.972	3252.89	HMOX1
DIAMIDE CTD 00005785	0.00284739	0.00803005	554.972	3252.89	HMOX1
Trimethyl-beta-cyclodextrin CTD 00003512	0.00284739	0.00803005	554.972	3252.89	MAPK3
heme CTD 00006078	0.00284739	0.00803005	554.972	3252.89	HMOX1
domperidone PC3 UP	0.0029971	0.00829316	525.737	3054.59	HMOX1
salicylic acid CTD 00007355	0.0029971	0.00829316	525.737	3054.59	TXN
monensin PC3 UP	0.0029971	0.00829316	525.737	3054.59	HMOX1
2,2',4,6,6'-pentachlorobiphenyl CTD 00003860	0.0029971	0.00829316	525.737	3054.59	MAPK3
cytochalasin D CTD 00007076	0.0029971	0.00829316	525.737	3054.59	TXN
NVP-BEZ235 CTD 00004861	0.0029971	0.00829316	525.737	3054.59	MAPK3
Manumycin A CTD 00002318	0.0029971	0.00829316	525.737	3054.59	TXN
Indoxyl sulfate BOSS	0.0029971	0.00829316	525.737	3054.59	MAPK3
losartan CTD 00007310	0.0031468	0.00837248	499.425	2877.37	MAPK3
formoterol CTD 00000665	0.0031468	0.00837248	499.425	2877.37	MAPK3
Anandamide CTD 00002912	0.0031468	0.00837248	499.425	2877.37	MAPK3
Ketanserin CTD 00006189	0.0031468	0.00837248	499.425	2877.37	MAPK3
loperamide CTD 00006224	0.0031468	0.00837248	499.425	2877.37	MAPK3
Shogaol CTD 00001852	0.0031468	0.00837248	499.425	2877.37	HMOX1
metixene MCF7 UP	0.0031468	0.00837248	499.425	2877.37	HMOX1
TDZD-8 CTD 00004374	0.0031468	0.00837248	499.425	2877.37	MAPK3
securinine MCF7 UP	0.0031468	0.00837248	499.425	2877.37	HMOX1
POTASSIUM BROMATE CTD 00000989	0.0031468	0.00837248	499.425	2877.37	MAPK3
Styrene oxide CTD 00000717	0.0031468	0.00837248	499.425	2877.37	HMOX1
Dihydrocapsaicin CTD 00000675	0.0031468	0.00837248	499.425	2877.37	MAPK3
acetate TTD 00001564	0.0031468	0.00837248	499.425	2877.37	TXN
REMIFENTANIL BOSS	0.0031468	0.00837248	499.425	2877.37	MAPK3
3-methylcholanthrene BOSS	0.0031468	0.00837248	499.425	2877.37	MAPK3
Eplerenone BOSS	0.0031468	0.00837248	499.425	2877.37	MAPK3
Polydatin CTD 00002437	0.0031468	0.00837248	499.425	2877.37	MAPK3
BIFENTHRIN CTD 00003314	0.00329648	0.008634	475.619	2718.11	MAPK3
7-Ketocholesterol CTD 00000104	0.00329648	0.008634	475.619	2718.11	MAPK3
24939-16-0 CTD 00001660	0.00329648	0.008634	475.619	2718.11	HMOX1
Sirtinol CTD 00003986	0.00329648	0.008634	475.619	2718.11	MAPK3
naftopidil HL60 DOWN	0.00329648	0.008634	475.619	2718.11	TXN
oxyphenbutazone MCF7 UP	0.00329648	0.008634	475.619	2718.11	HMOX1
Garcinol CTD 00002324	0.00329648	0.008634	475.619	2718.11	MAPK3
raloxifene CTD 00007367	0.00344408	0.00881017	56.4708	320.251	HMOX1;MAPK3
6-Thioguanine	0.00344615	0.00881017	453.977	2574.28	MAPK3
carmustine MCF7 UP	0.00344615	0.00881017	453.977	2574.28	HMOX1
citrinin CTD 00005677	0.00344615	0.00881017	453.977	2574.28	MAPK3
Acitretin CTD 00007146	0.00344615	0.00881017	453.977	2574.28	MAPK3
sisomicin HL60 DOWN	0.00344615	0.00881017	453.977	2574.28	TXN
U-73122 CTD 00002498	0.00344615	0.00881017	453.977	2574.28	MAPK3
lonidamine CTD 00000839	0.00344615	0.00881017	453.977	2574.28	MAPK3
Linsidomine CTD 00000073	0.00344615	0.00881017	453.977	2574.28	HMOX1
4-aminopyridine BOSS	0.00344615	0.00881017	453.977	2574.28	MAPK3
DEOXYCHOLIC ACID BOSS	0.00344615	0.00881017	453.977	2574.28	MAPK3
carbon monoxide CTD 00005586	0.00359581	0.00891628	434.217	2443.77	HMOX1
etoposide	0.00359581	0.00891628	434.217	2443.77	MAPK3
pantothenic acid CTD 00006468	0.00359581	0.00891628	434.217	2443.77	HMOX1
Mitonafide CTD 00000974	0.00359581	0.00891628	434.217	2443.77	MAPK3
estropipate PC3 UP	0.00359581	0.00891628	434.217	2443.77	TXN
felodipine PC3 UP	0.00359581	0.00891628	434.217	2443.77	HMOX1
ifosfamide MCF7 UP	0.00359581	0.00891628	434.217	2443.77	TXN
isotretinoin PC3 UP	0.00359581	0.00891628	434.217	2443.77	HMOX1
HEXANE CTD 00001239	0.00359581	0.00891628	434.217	2443.77	HMOX1
2,6-DICHLOROINDOPHENOL CTD 00007030	0.00359581	0.00891628	434.217	2443.77	HMOX1
inositol 1-phosphate BOSS	0.00359581	0.00891628	434.217	2443.77	MAPK3
Nitro-L-arginine BOSS	0.00359581	0.00891628	434.217	2443.77	HMOX1
2,2',4,5,5'-PENTACHLOROBIPHENYL CTD 00000511	0.00374545	0.00891628	416.104	2324.86	MAPK3
TAUROCHOLIC ACID CTD 00006831	0.00374545	0.00891628	416.104	2324.86	MAPK3
FEXOFENADINE HYDROCHLORIDE CTD 00003191	0.00374545	0.00891628	416.104	2324.86	MAPK3
naloxone CTD 00006373	0.00374545	0.00891628	416.104	2324.86	MAPK3
5194442 MCF7 UP	0.00374545	0.00891628	416.104	2324.86	HMOX1
5253409 MCF7 UP	0.00374545	0.00891628	416.104	2324.86	HMOX1
carnosol CTD 00002718	0.00374545	0.00891628	416.104	2324.86	HMOX1
disulfiram PC3 UP	0.00374545	0.00891628	416.104	2324.86	HMOX1
mebendazole CTD 00006249	0.00374545	0.00891628	416.104	2324.86	MAPK3
nitroglycerin CTD 00006039	0.00374545	0.00891628	416.104	2324.86	HMOX1
Hydroxytyrosol CTD 00000267	0.00374545	0.00891628	416.104	2324.86	MAPK3
phosphate CTD 00006536	0.00374545	0.00891628	416.104	2324.86	MAPK3
Vemurafenib BOSS	0.00374545	0.00891628	416.104	2324.86	MAPK3
Sphingosine 1-phosphate CTD 00002508	0.00374545	0.00891628	416.104	2324.86	MAPK3
dapsone CTD 00005751	0.00374545	0.00891628	416.104	2324.86	MAPK3
NSC113090 CTD 00000067	0.00374545	0.00891628	416.104	2324.86	MAPK3
Aliskiren BOSS	0.00374545	0.00891628	416.104	2324.86	MAPK3
irbesartan BOSS	0.00374545	0.00891628	416.104	2324.86	MAPK3
benzthiazide BOSS	0.00374545	0.00891628	416.104	2324.86	TXN
cytochalasin D BOSS	0.00374545	0.00891628	416.104	2324.86	MAPK3
Cyperquat chloride BOSS	0.00374545	0.00891628	416.104	2324.86	HMOX1
FERRIC AMMONIUM CITRATE CTD 00000709	0.00374545	0.00891628	416.104	2324.86	HMOX1
Aristolochic acid CTD 00000005	0.00389507	0.0090705	399.44	2216.11	MAPK3
carbachol CTD 00005572	0.00389507	0.0090705	399.44	2216.11	MAPK3
Bis-gma CTD 00007186	0.00389507	0.0090705	399.44	2216.11	HMOX1
ebselen MCF7 UP	0.00389507	0.0090705	399.44	2216.11	HMOX1
desipramine CTD 00005772	0.00389507	0.0090705	399.44	2216.11	MAPK3
Wogonin CTD 00003053	0.00389507	0.0090705	399.44	2216.11	MAPK3
Mangostin CTD 00001026	0.00389507	0.0090705	399.44	2216.11	MAPK3
etoposide TTD 00007950	0.00389507	0.0090705	399.44	2216.11	MAPK3
Olmesartan BOSS	0.00389507	0.0090705	399.44	2216.11	MAPK3
metoprolol BOSS	0.00389507	0.0090705	399.44	2216.11	MAPK3
Rhodamine 123 BOSS	0.00389507	0.0090705	399.44	2216.11	MAPK3
CI-1040 CTD 00003697	0.00404468	0.00912964	384.058	2116.29	MAPK3
CP-55940 CTD 00002329	0.00404468	0.00912964	384.058	2116.29	MAPK3
Norcantharidin CTD 00002732	0.00404468	0.00912964	384.058	2116.29	MAPK3
Ici 118551 CTD 00001255	0.00404468	0.00912964	384.058	2116.29	MAPK3
Perfluorohexanesulfonic acid CTD 00004138	0.00404468	0.00912964	384.058	2116.29	HMOX1
lactic acid CTD 00007283	0.00404468	0.00912964	384.058	2116.29	HMOX1
terbutaline CTD 00006840	0.00404468	0.00912964	384.058	2116.29	MAPK3
mometasone MCF7 UP	0.00404468	0.00912964	384.058	2116.29	HMOX1
nicotinic acid PC3 DOWN	0.00404468	0.00912964	384.058	2116.29	TXN
propantheline bromide PC3 DOWN	0.00404468	0.00912964	384.058	2116.29	TXN
DL-Thyroxine CTD 00006892	0.00404468	0.00912964	384.058	2116.29	MAPK3
THIOACETAMIDE BOSS	0.00404468	0.00912964	384.058	2116.29	HMOX1
DEXMEDETOMIDINE BOSS	0.00404468	0.00912964	384.058	2116.29	MAPK3
dacarbazine CTD 00005747	0.00404468	0.00912964	384.058	2116.29	MAPK3
aminoguanidine BOSS	0.00404468	0.00912964	384.058	2116.29	HMOX1
Ademetionine CTD 00006715	0.00404468	0.00912964	384.058	2116.29	MAPK3
MANEB CTD 00006239	0.00419427	0.00927155	369.815	2024.38	MAPK3
PEPCID CTD 00007086	0.00419427	0.00927155	369.815	2024.38	MAPK3
5155877 PC3 UP	0.00419427	0.00927155	369.815	2024.38	HMOX1
fluphenazine PC3 UP	0.00419427	0.00927155	369.815	2024.38	HMOX1
isotretinoin MCF7 UP	0.00419427	0.00927155	369.815	2024.38	HMOX1
NSC321521 CTD 00005452	0.00419427	0.00927155	369.815	2024.38	HMOX1
deltamethrin CTD 00000882	0.00419427	0.00927155	369.815	2024.38	MAPK3
STREPTOZOTOCIN CTD 00006786	0.00419427	0.00927155	369.815	2024.38	HMOX1
nutlin-3B BOSS	0.00419427	0.00927155	369.815	2024.38	MAPK3
58-64-0 CTD 00005321	0.00419427	0.00927155	369.815	2024.38	MAPK3
Dynorphin A porcine BOSS	0.00419427	0.00927155	369.815	2024.38	MAPK3
CARBON TETRACHLORIDE CTD 00005587	0.00434385	0.00940768	356.589	1939.49	MAPK3
Honokiol CTD 00000234	0.00434385	0.00940768	356.589	1939.49	MAPK3
phosphatidylcholines CTD 00006538	0.00434385	0.00940768	356.589	1939.49	TXN
ICN 1229 CTD 00006697	0.00434385	0.00940768	356.589	1939.49	TXN
norcyclobenzaprine PC3 UP	0.00434385	0.00940768	356.589	1939.49	HMOX1
prochlorperazine PC3 UP	0.00434385	0.00940768	356.589	1939.49	HMOX1
SODIUM HYDROXIDE BOSS	0.00434385	0.00940768	356.589	1939.49	TXN
ZIRAM CTD 00007014	0.00434385	0.00940768	356.589	1939.49	MAPK3
Vinzam BOSS	0.00434385	0.00940768	356.589	1939.49	MAPK3
OLEANOLIC ACID BOSS	0.00434385	0.00940768	356.589	1939.49	HMOX1
diazoxide BOSS	0.00434385	0.00940768	356.589	1939.49	MAPK3
bromocriptine CTD 00005530	0.00449341	0.00955562	344.276	1860.86	HMOX1
7-Hydroxystaurosporine CTD 00002331	0.00449341	0.00955562	344.276	1860.86	MAPK3
dicumarol CTD 00005515	0.00449341	0.00955562	344.276	1860.86	MAPK3
monorden PC3 UP	0.00449341	0.00955562	344.276	1860.86	HMOX1
OLEANOLIC ACID CTD 00006433	0.00449341	0.00955562	344.276	1860.86	MAPK3
PI-103 CTD 00004750	0.00449341	0.00955562	344.276	1860.86	MAPK3
1'-Acetoxychavicol acetate CTD 00002113	0.00449341	0.00955562	344.276	1860.86	MAPK3
etoposide BOSS	0.00449341	0.00955562	344.276	1860.86	MAPK3
Escitalopram oxalate BOSS	0.00449341	0.00955562	344.276	1860.86	MAPK3
imipramine BOSS	0.00449341	0.00955562	344.276	1860.86	MAPK3
LEAD CTD 00006203	0.00456357	0.00966394	48.6895	262.419	HMOX1;MAPK3
gsno CTD 00007396	0.00464296	0.00966394	332.783	1787.85	HMOX1
patulin CTD 00006474	0.00464296	0.00966394	332.783	1787.85	MAPK3
meglumine PC3 DOWN	0.00464296	0.00966394	332.783	1787.85	HMOX1
methyl salicylate CTD 00001586	0.00464296	0.00966394	332.783	1787.85	HMOX1
nifuroxazide MCF7 UP	0.00464296	0.00966394	332.783	1787.85	HMOX1
2,2',3,4,4',5'-HEXACHLOROBIPHENYL CTD 00001404	0.00464296	0.00966394	332.783	1787.85	MAPK3
2,4-Diisocyanato-1-methylbenzene CTD 00006908	0.00464296	0.00966394	332.783	1787.85	MAPK3
peptidoglycan CTD 00006490	0.00464296	0.00966394	332.783	1787.85	MAPK3
ranitidine CTD 00006691	0.00464296	0.00966394	332.783	1787.85	MAPK3
metronidazole BOSS	0.00464296	0.00966394	332.783	1787.85	TXN
Menadione sodium bisulfite BOSS	0.00464296	0.00966394	332.783	1787.85	TXN
tamoxifen CTD 00006827	0.00468969	0.00974395	47.9925	257.354	HMOX1;MAPK3
sodium fluoride CTD 00006755	0.0047925	0.00983591	322.032	1719.88	MAPK3
CYTOCHALASIN B CTD 00005746	0.0047925	0.00983591	322.032	1719.88	MAPK3
1,6-Diisocyanatohexane CTD 00000793	0.0047925	0.00983591	322.032	1719.88	HMOX1
Cobalt sulfate CTD 00001238	0.0047925	0.00983591	322.032	1719.88	HMOX1
Nilotinib BOSS	0.0047925	0.00983591	322.032	1719.88	MAPK3
Fulvestrant BOSS	0.0047925	0.00983591	322.032	1719.88	MAPK3
METHOXYACETIC ACID CTD 00000714	0.0047925	0.00983591	322.032	1719.88	MAPK3
alpha-Hexylcinnamaldehyde CTD 00002937	0.00494202	0.00988403	311.953	1656.47	HMOX1
phenylephrine CTD 00006521	0.00494202	0.00988403	311.953	1656.47	MAPK3
IPA-3 MRC	0.00494202	0.00988403	311.953	1656.47	MAPK3
isopropanol CTD 00007325	0.00494202	0.00988403	311.953	1656.47	HMOX1
Myricitrin CTD 00000418	0.00494202	0.00988403	311.953	1656.47	MAPK3
rosavin CTD 00004837	0.00494202	0.00988403	311.953	1656.47	TXN
AH 6809 CTD 00002290	0.00494202	0.00988403	311.953	1656.47	MAPK3
dobutamine CTD 00005866	0.00494202	0.00988403	311.953	1656.47	MAPK3
AH 23848 CTD 00002080	0.00494202	0.00988403	311.953	1656.47	MAPK3
Promegestone CTD 00006626	0.00494202	0.00988403	311.953	1656.47	MAPK3
Salmeterol CTD 00002421	0.00494202	0.00988403	311.953	1656.47	MAPK3
Disodium selenite BOSS	0.00494202	0.00988403	311.953	1656.47	TXN
valsartan BOSS	0.00494202	0.00988403	311.953	1656.47	MAPK3
bafilomycin A1 BOSS	0.00494202	0.00988403	311.953	1656.47	MAPK3
Amitriptyline hydrochloride BOSS	0.00494202	0.00988403	311.953	1656.47	MAPK3
1,2-Benzisothiazol-3(2H)-one CTD 00000812	0.00509152	0.00991329	302.485	1597.17	TXN
MANCOZEB CTD 00000687	0.00509152	0.00991329	302.485	1597.17	MAPK3
ML-7 CTD 00002750	0.00509152	0.00991329	302.485	1597.17	MAPK3
chelerythrine CTD 00000834	0.00509152	0.00991329	302.485	1597.17	MAPK3
Geranylgeranyl pyrophosphate CTD 00000102	0.00509152	0.00991329	302.485	1597.17	MAPK3
ZERANOL CTD 00007009	0.00509152	0.00991329	302.485	1597.17	MAPK3
perphenazine MCF7 UP	0.00509152	0.00991329	302.485	1597.17	HMOX1
quercetin MCF7 UP	0.00509152	0.00991329	302.485	1597.17	HMOX1
suramin CTD 00006822	0.00509152	0.00991329	302.485	1597.17	MAPK3
vanillin CTD 00003324	0.00509152	0.00991329	302.485	1597.17	HMOX1
BISPHENOL A DIGLYCIDYL ETHER CTD 00000976	0.00509152	0.00991329	302.485	1597.17	MAPK3
Midazolam maleate BOSS	0.00509152	0.00991329	302.485	1597.17	MAPK3
Inositol 1,4,5-triphosphate BOSS	0.00509152	0.00991329	302.485	1597.17	MAPK3
diazinon BOSS	0.00509152	0.00991329	302.485	1597.17	TXN
uridine triphosphate BOSS	0.00509152	0.00991329	302.485	1597.17	MAPK3
heptachlor CTD 00006083	0.00509152	0.00991329	302.485	1597.17	MAPK3
N-formylmethionylleucylphenylalanine CTD 00006360	0.00524101	0.0100943	293.574	1541.63	MAPK3
Tributyltin CTD 00000610	0.00524101	0.0100943	293.574	1541.63	MAPK3
Fenbuconazole CTD 00004512	0.00524101	0.0100943	293.574	1541.63	MAPK3
Prazosin hydrochloride BOSS	0.00524101	0.0100943	293.574	1541.63	MAPK3
ARSENIC CTD 00005442	0.00529623	0.0100943	44.9965	235.816	HMOX1;MAPK3
TAXIFOLIN CTD 00000115	0.00539048	0.0100943	285.171	1489.48	HMOX1
Linalool CTD 00000957	0.00539048	0.0100943	285.171	1489.48	TXN
trolox CTD 00000557	0.00539048	0.0100943	285.171	1489.48	MAPK3
fenbendazole MCF7 UP	0.00539048	0.0100943	285.171	1489.48	HMOX1
hyoscyamine HL60 UP	0.00539048	0.0100943	285.171	1489.48	TXN
Luronit CTD 00006106	0.00539048	0.0100943	285.171	1489.48	MAPK3
oxolinic acid HL60 UP	0.00539048	0.0100943	285.171	1489.48	TXN
adenosine CTD 00005319	0.00539048	0.0100943	285.171	1489.48	MAPK3
primaquine MCF7 UP	0.00539048	0.0100943	285.171	1489.48	HMOX1
trifluoperazine CTD 00006935	0.00539048	0.0100943	285.171	1489.48	MAPK3
phenylarsine oxide CTD 00001378	0.00539048	0.0100943	285.171	1489.48	MAPK3
candesartan BOSS	0.00539048	0.0100943	285.171	1489.48	MAPK3
UNII-M201HC068W BOSS	0.00539048	0.0100943	285.171	1489.48	HMOX1
Sodium EGTA BOSS	0.00539048	0.0100943	285.171	1489.48	MAPK3
PD 98059 TTD 00010070	0.00539048	0.0100943	285.171	1489.48	MAPK3
Amiloride hydrochloride dihydrate BOSS	0.00539048	0.0100943	285.171	1489.48	MAPK3
naringenin BOSS	0.00539048	0.0100943	285.171	1489.48	HMOX1
AZOXYMETHANE BOSS	0.00539048	0.0100943	285.171	1489.48	HMOX1
cinnamyl alcohol CTD 00001006	0.00539048	0.0100943	285.171	1489.48	HMOX1
Cianidanol CTD 00005600	0.00550635	0.0101956	44.076	229.277	HMOX1;MAPK3
zafirlukast	0.00553994	0.0101956	277.236	1440.46	MAPK3
2,2',5,5'-TETRACHLOROBIPHENYL CTD 00000481	0.00553994	0.0101956	277.236	1440.46	MAPK3
Romidepsin CTD 00003096	0.00553994	0.0101956	277.236	1440.46	MAPK3
semustine MCF7 UP	0.00553994	0.0101956	277.236	1440.46	HMOX1
trifluoperazine PC3 UP	0.00553994	0.0101956	277.236	1440.46	HMOX1
cilostazol BOSS	0.00553994	0.0101956	277.236	1440.46	HMOX1
edaravone BOSS	0.00553994	0.0101956	277.236	1440.46	MAPK3
sodium benzoate BOSS	0.00553994	0.0101956	277.236	1440.46	TXN
COBALT BOSS	0.00553994	0.0101956	277.236	1440.46	HMOX1
Calcimycin BOSS	0.00553994	0.0101956	277.236	1440.46	MAPK3
Bortezomib CTD 00003736	0.0056066	0.0103021	43.6553	226.301	HMOX1;MAPK3
4-Aminobenzohydrazide CTD 00001642	0.00568939	0.0104217	269.73	1394.27	HMOX1
piperine CTD 00000442	0.00568939	0.0104217	269.73	1394.27	MAPK3
tubocurarine CTD 00006958	0.00583882	0.0104671	262.618	1350.71	MAPK3
pentoxifylline CTD 00006487	0.00583882	0.0104671	262.618	1350.71	MAPK3
Calycosin CTD 00003727	0.00583882	0.0104671	262.618	1350.71	MAPK3
C2-ceramide CTD 00002618	0.00583882	0.0104671	262.618	1350.71	TXN
Ammonium hexachloroplatinate(IV) CTD 00000945	0.00583882	0.0104671	262.618	1350.71	HMOX1
ALDOSTERONE CTD 00005347	0.00583882	0.0104671	262.618	1350.71	MAPK3
Clofop [ISO] CTD 00000269	0.00583882	0.0104671	262.618	1350.71	HMOX1
pyrantel HL60 UP	0.00583882	0.0104671	262.618	1350.71	TXN
oxidopamine CTD 00007130	0.00583882	0.0104671	262.618	1350.71	HMOX1
erythromycin CTD 00005916	0.00583882	0.0104671	262.618	1350.71	HMOX1
spermidine BOSS	0.00583882	0.0104671	262.618	1350.71	TXN
suramin BOSS	0.00583882	0.0104671	262.618	1350.71	MAPK3
geldanamycin BOSS	0.00583882	0.0104671	262.618	1350.71	MAPK3
troglitazone BOSS	0.00583882	0.0104671	262.618	1350.71	MAPK3
Silica CTD 00006678	0.00586106	0.010491	42.6362	219.125	HMOX1;MAPK3
cilostazol CTD 00002032	0.00598823	0.0106057	255.872	1309.54	HMOX1
Glycitein CTD 00003084	0.00598823	0.0106057	255.872	1309.54	MAPK3
Bandrowski's base CTD 00002216	0.00598823	0.0106057	255.872	1309.54	HMOX1
linolenic acid CTD 00007213	0.00598823	0.0106057	255.872	1309.54	HMOX1
2,6-Di-tert-butyl-4-methylphenol CTD 00005548	0.00598823	0.0106057	255.872	1309.54	HMOX1
trifluoperazine MCF7 UP	0.00598823	0.0106057	255.872	1309.54	HMOX1
Silica BOSS	0.00598823	0.0106057	255.872	1309.54	HMOX1
1-butanol CTD 00007334	0.00613763	0.0107409	249.463	1270.59	MAPK3
F0447-0125 PC3 UP	0.00613763	0.0107409	249.463	1270.59	HMOX1
RUTIN CTD 00006712	0.00613763	0.0107409	249.463	1270.59	MAPK3
Esculetin CTD 00000358	0.00613763	0.0107409	249.463	1270.59	MAPK3
CHLOROGENIC ACID CTD 00005640	0.00613763	0.0107409	249.463	1270.59	TXN
Equol CTD 00007470	0.00613763	0.0107409	249.463	1270.59	MAPK3
Salbutamol CTD 00005336	0.00613763	0.0107409	249.463	1270.59	MAPK3
1-chloro-2,4-dinitrobenzene BOSS	0.00613763	0.0107409	249.463	1270.59	TXN
DIALLYL DISULFIDE CTD 00001321	0.00628701	0.0108093	243.366	1233.69	MAPK3
BX-517 Analog (compound 7b) MRC	0.00628701	0.0108093	243.366	1233.69	MAPK3
busulfan CTD 00005543	0.00628701	0.0108093	243.366	1233.69	MAPK3
tert-Butylhydroquinone CTD 00000961	0.00628701	0.0108093	243.366	1233.69	HMOX1
124020-07-1 CTD 00007038	0.00628701	0.0108093	243.366	1233.69	HMOX1
Tetrabromobisphenol A CTD 00001013	0.00628701	0.0108093	243.366	1233.69	MAPK3
Telmisartan CTD 00003021	0.00628701	0.0108093	243.366	1233.69	MAPK3
CHEMBL402761 BOSS	0.00628701	0.0108093	243.366	1233.69	MAPK3
Allyl sulfide CTD 00001796	0.00628701	0.0108093	243.366	1233.69	MAPK3
N-Formyl-Met-Leu-Phe BOSS	0.00628701	0.0108093	243.366	1233.69	MAPK3
dinoprost BOSS	0.00628701	0.0108093	243.366	1233.69	MAPK3
Acteoside CTD 00002463	0.00628701	0.0108093	243.366	1233.69	MAPK3
5182598 MCF7 UP	0.00643639	0.0109381	237.56	1198.68	HMOX1
Andrographolide CTD 00001445	0.00643639	0.0109381	237.56	1198.68	MAPK3
9,12-Octadecadienoic acid CTD 00007296	0.00643639	0.0109381	237.56	1198.68	MAPK3
Gadodiamide hydrate CTD 00002623	0.00643639	0.0109381	237.56	1198.68	MAPK3
1,3,5[10]-Estratriene-3,4,17 beta-triol CTD 00000733	0.00643639	0.0109381	237.56	1198.68	MAPK3
GNF-Pf-4325 BOSS	0.00643639	0.0109381	237.56	1198.68	MAPK3
levamisole BOSS	0.00643639	0.0109381	237.56	1198.68	MAPK3
Cetrorelix CTD 00002564	0.00643639	0.0109381	237.56	1198.68	MAPK3
thiostrepton CTD 00006881	0.00658574	0.0110467	232.023	1165.42	HMOX1
deferoxamine PC3 UP	0.00658574	0.0110467	232.023	1165.42	TXN
hexetidine MCF7 UP	0.00658574	0.0110467	232.023	1165.42	HMOX1
pentetrazol HL60 UP	0.00658574	0.0110467	232.023	1165.42	TXN
securinine HL60 UP	0.00658574	0.0110467	232.023	1165.42	HMOX1
Lysergide BOSS	0.00658574	0.0110467	232.023	1165.42	HMOX1
.beta.-Adenosine BOSS	0.00658574	0.0110467	232.023	1165.42	MAPK3
mevalonic acid BOSS	0.00658574	0.0110467	232.023	1165.42	MAPK3
CHEMBL521784 BOSS	0.00658574	0.0110467	232.023	1165.42	MAPK3
Tetradioxin CTD 00006848	0.00668277	0.0110467	48696	243880	HMOX1;TXN;MAPK3
22-Hydroxycholesterol CTD 00000121	0.00673508	0.0110467	226.739	1133.79	HMOX1
PKR Inhibitor RBC	0.00673508	0.0110467	226.739	1133.79	MAPK3
dorsomorphin CTD 00004649	0.00673508	0.0110467	226.739	1133.79	HMOX1
Bromoacetate CTD 00000832	0.00673508	0.0110467	226.739	1133.79	HMOX1
capsazepine CTD 00002764	0.00673508	0.0110467	226.739	1133.79	MAPK3
berberine CTD 00005500	0.00673508	0.0110467	226.739	1133.79	HMOX1
2,2',3,4,4',5,5'-HEPTACHLOROBIPHENYL CTD 00003812	0.00673508	0.0110467	226.739	1133.79	MAPK3
dieldrin CTD 00005808	0.00673508	0.0110467	226.739	1133.79	MAPK3
Diquat dication CTD 00005858	0.00673508	0.0110467	226.739	1133.79	HMOX1
semustine PC3 UP	0.00673508	0.0110467	226.739	1133.79	HMOX1
thiostrepton PC3 UP	0.00673508	0.0110467	226.739	1133.79	HMOX1
p,p'-DDE CTD 00005754	0.00673508	0.0110467	226.739	1133.79	MAPK3
flurbiprofen CTD 00005993	0.00673508	0.0110467	226.739	1133.79	MAPK3
okadaic acid BOSS	0.00673508	0.0110467	226.739	1133.79	MAPK3
Tarichatoxin BOSS	0.00673508	0.0110467	226.739	1133.79	MAPK3
pomiferin CTD 00004186	0.0068844	0.0111979	221.689	1103.68	TXN
2-[6-fluoro-2-methyl-3-[(4-methylsulfonylphenyl)methylidene]inden-1-yl]acetic acid CTD 00001194	0.0068844	0.0111979	221.689	1103.68	MAPK3
clomifene MCF7 UP	0.0068844	0.0111979	221.689	1103.68	HMOX1
cloperastine PC3 UP	0.0068844	0.0111979	221.689	1103.68	HMOX1
DEHP CTD 00005816	0.0068844	0.0111979	221.689	1103.68	MAPK3
Erlotinib CTD 00003738	0.0068844	0.0111979	221.689	1103.68	MAPK3
1,4-chrysenequinone HL60 UP	0.00703371	0.0112386	216.859	1074.98	HMOX1
Cardidigin CTD 00005822	0.00703371	0.0112386	216.859	1074.98	MAPK3
benserazide PC3 UP	0.00703371	0.0112386	216.859	1074.98	TXN
indometacin PC3 UP	0.00703371	0.0112386	216.859	1074.98	HMOX1
AMILORIDE CTD 00005369	0.00703371	0.0112386	216.859	1074.98	MAPK3
Crizotinib CTD 00004714	0.00703371	0.0112386	216.859	1074.98	MAPK3
alpha-Neu5Ac BOSS	0.00703371	0.0112386	216.859	1074.98	MAPK3
isoniazid BOSS	0.00703371	0.0112386	216.859	1074.98	TXN
2-Mercaptobenzothiazole CTD 00000240	0.00703371	0.0112386	216.859	1074.98	HMOX1
carbamazepine BOSS	0.00703371	0.0112386	216.859	1074.98	TXN
coumarin BOSS	0.00703371	0.0112386	216.859	1074.98	MAPK3
TETRACHLOROETHYLENE BOSS	0.00703371	0.0112386	216.859	1074.98	MAPK3
FURA-2 BOSS	0.00703371	0.0112386	216.859	1074.98	MAPK3
Zebularine CTD 00000459	0.00718301	0.0113538	212.234	1047.6	MAPK3
primidone PC3 UP	0.00718301	0.0113538	212.234	1047.6	TXN
Sildenafil citrate BOSS	0.00718301	0.0113538	212.234	1047.6	MAPK3
nocodazole BOSS	0.00718301	0.0113538	212.234	1047.6	MAPK3
epinephrine CTD 00005907	0.00718301	0.0113538	212.234	1047.6	MAPK3
OZONE BOSS	0.00718301	0.0113538	212.234	1047.6	HMOX1
butyric acid CTD 00007353	0.00718301	0.0113538	212.234	1047.6	MAPK3
lansoprazole CTD 00007481	0.00718301	0.0113538	212.234	1047.6	HMOX1
clioquinol PC3 UP	0.00733229	0.011497	207.802	1021.44	HMOX1
Osajin CTD 00004306	0.00733229	0.011497	207.802	1021.44	TXN
D-Penicillamine CTD 00006475	0.00733229	0.011497	207.802	1021.44	HMOX1
catechol BOSS	0.00733229	0.011497	207.802	1021.44	HMOX1
DICHLOROMETHANE CTD 00006313	0.00733229	0.011497	207.802	1021.44	HMOX1
Platelet activating factor BOSS	0.00733229	0.011497	207.802	1021.44	MAPK3
ETHYLBENZENE CTD 00000178	0.00748155	0.0116073	203.551	996.446	HMOX1
Elesclomol CTD 00004602	0.00748155	0.0116073	203.551	996.446	HMOX1
geldanamycin CTD 00000033	0.00748155	0.0116073	203.551	996.446	MAPK3
monorden MCF7 UP	0.00748155	0.0116073	203.551	996.446	HMOX1
perphenazine PC3 UP	0.00748155	0.0116073	203.551	996.446	HMOX1
O-XYLENE CTD 00001228	0.00748155	0.0116073	203.551	996.446	HMOX1
mycophenolic acid CTD 00006358	0.00748155	0.0116073	203.551	996.446	MAPK3
methoxychlor CTD 00006302	0.00748155	0.0116073	203.551	996.446	MAPK3
5155877 MCF7 UP	0.0076308	0.0117458	199.47	972.528	HMOX1
VERAPAMIL CTD 00006985	0.0076308	0.0117458	199.47	972.528	MAPK3
clofibrate CTD 00005684	0.0076308	0.0117458	199.47	972.528	MAPK3
1-butanol BOSS	0.0076308	0.0117458	199.47	972.528	MAPK3
Zoledronic acid BOSS	0.0076308	0.0117458	199.47	972.528	MAPK3
raloxifene BOSS	0.0076308	0.0117458	199.47	972.528	MAPK3
norepinephrine CTD 00006417	0.00778004	0.0118977	195.549	949.624	MAPK3
pararosaniline MCF7 UP	0.00778004	0.0118977	195.549	949.624	HMOX1
securinine PC3 UP	0.00778004	0.0118977	195.549	949.624	HMOX1
suloctidil PC3 UP	0.00778004	0.0118977	195.549	949.624	HMOX1
ethopropazine BOSS	0.00778004	0.0118977	195.549	949.624	MAPK3
Melitten CTD 00006261	0.00792926	0.0120631	191.779	927.672	MAPK3
O-Phospho-L-tyrosine BOSS	0.00792926	0.0120631	191.779	927.672	MAPK3
Cyclohexanecarboxamide, 4-(1-aminoethyl)-N-4-pyridinyl-, trans- CTD 00003513	0.00792926	0.0120631	191.779	927.672	MAPK3
(+)-MK-801 hydrogen maleate BOSS	0.00792926	0.0120631	191.779	927.672	MAPK3
p-Phenylenediamine CTD 00001400	0.00807846	0.0121642	188.151	906.615	HMOX1
CHEBI:18224 CTD 00001728	0.00807846	0.0121642	188.151	906.615	HMOX1
dl-Thioctic acid CTD 00006215	0.00807846	0.0121642	188.151	906.615	HMOX1
cadmium acetate CTD 00001325	0.00807846	0.0121642	188.151	906.615	HMOX1
etacrynic acid MCF7 UP	0.00807846	0.0121642	188.151	906.615	HMOX1
trimipramine PC3 UP	0.00807846	0.0121642	188.151	906.615	HMOX1
PRASTERONE BOSS	0.00807846	0.0121642	188.151	906.615	MAPK3
indole BOSS	0.00807846	0.0121642	188.151	906.615	MAPK3
nicotinic acid CTD 00006387	0.00822765	0.0122633	184.657	886.403	MAPK3
azathioprine CTD 00005457	0.00822765	0.0122633	184.657	886.403	MAPK3
PHA-793887 LINCS	0.00822765	0.0122633	184.657	886.403	MAPK3
INDIRUBIN-3'-MONOXIME CTD 00004181	0.00822765	0.0122633	184.657	886.403	HMOX1
Tanespimycin CTD 00003582	0.00822765	0.0122633	184.657	886.403	MAPK3
N-NITROSODIETHYLAMINE BOSS	0.00822765	0.0122633	184.657	886.403	HMOX1
Lapatinib BOSS	0.00822765	0.0122633	184.657	886.403	MAPK3
Rosuvastatin BOSS	0.00822765	0.0122633	184.657	886.403	MAPK3
LITHIUM CTD 00006220	0.00837683	0.012454	181.291	866.985	MAPK3
nilutamide PC3 UP	0.00837683	0.012454	181.291	866.985	TXN
BX-795 MRC	0.00852599	0.0126279	178.045	848.318	MAPK3
FERROUS SULFATE CTD 00001009	0.00852599	0.0126279	178.045	848.318	HMOX1
(3s)-3-Cyclopentyl-6-Methyl-7-[(4-Methylpiperazin-1-Yl)sulfonyl]-3,4-Dihydro-2h-1,2,4-Benzothiadiazine 1,1-Dioxide BOSS	0.00852599	0.0126279	178.045	848.318	HMOX1
Tyrphostin B42 CTD 00003234	0.00867513	0.0127365	174.912	830.36	MAPK3
GW9662 CTD 00004071	0.00867513	0.0127365	174.912	830.36	HMOX1
gossypol PC3 UP	0.00867513	0.0127365	174.912	830.36	HMOX1
nocodazole CTD 00007087	0.00867513	0.0127365	174.912	830.36	MAPK3
estrone CTD 00005927	0.00867513	0.0127365	174.912	830.36	MAPK3
Alvocidib CTD 00002892	0.00867513	0.0127365	174.912	830.36	MAPK3
5'-adenylic acid BOSS	0.00867513	0.0127365	174.912	830.36	MAPK3
DL-Homocysteine CTD 00006102	0.00882426	0.0128711	171.888	813.073	MAPK3
Caffeic acid phenethyl ester CTD 00002352	0.00882426	0.0128711	171.888	813.073	HMOX1
PONATINIB CTD 00004976	0.00882426	0.0128711	171.888	813.073	MAPK3
lovastatin BOSS	0.00882426	0.0128711	171.888	813.073	MAPK3
ATROPINE BOSS	0.00882426	0.0128711	171.888	813.073	MAPK3
acetaminophen CTD 00005295	0.00883246	0.0128711	47595	225092	HMOX1;TXN;MAPK3
STOCK1N-35215 MCF7 UP	0.00897338	0.013028	168.966	796.421	HMOX1
scriptaid CTD 00003819	0.00897338	0.013028	168.966	796.421	HMOX1
endosulfan CTD 00005896	0.00897338	0.013028	168.966	796.421	MAPK3
F0447-0125 MCF7 UP	0.00912248	0.0131471	166.142	780.37	HMOX1
vanoxerine MCF7 UP	0.00912248	0.0131471	166.142	780.37	HMOX1
Sodium dodecyl sulfate BOSS	0.00912248	0.0131471	166.142	780.37	TXN
ouabain BOSS	0.00912248	0.0131471	166.142	780.37	MAPK3
Propranolol hydrochloride BOSS	0.00912248	0.0131471	166.142	780.37	MAPK3
taurine BOSS	0.00912248	0.0131471	166.142	780.37	HMOX1
phenobarbital CTD 00006510	0.00919285	0.0132322	33.4871	157.032	HMOX1;MAPK3
toluene CTD 00006907	0.00927156	0.0132322	163.41	764.889	HMOX1
alvespimycin MCF7 UP	0.00927156	0.0132322	163.41	764.889	HMOX1
cefotiam PC3 UP	0.00927156	0.0132322	163.41	764.889	TXN
N-(undeca-2,4,7-trienylideneamino)nitrous amide CTD 00001653	0.00927156	0.0132322	163.41	764.889	HMOX1
troglitazone PC3 UP	0.00927156	0.0132322	163.41	764.889	HMOX1
emodin BOSS	0.00927156	0.0132322	163.41	764.889	MAPK3
Ademetionine BOSS	0.00927156	0.0132322	163.41	764.889	HMOX1
menadione CTD 00007386	0.00936937	0.0133556	33.1441	154.793	HMOX1;MAPK3
bisindolylmaleimide i CTD 00002749	0.00942063	0.01338	160.766	749.95	MAPK3
Telmisartan BOSS	0.00942063	0.01338	160.766	749.95	MAPK3
Androstanolone BOSS	0.00942063	0.01338	160.766	749.95	MAPK3
alexidine PC3 UP	0.00956969	0.0134456	158.206	735.526	HMOX1
FCCP CTD 00005590	0.00956969	0.0134456	158.206	735.526	HMOX1
Gallic acid CTD 00006020	0.00956969	0.0134456	158.206	735.526	MAPK3
enoxaparin CTD 00006081	0.00956969	0.0134456	158.206	735.526	MAPK3
thiostrepton MCF7 UP	0.00956969	0.0134456	158.206	735.526	HMOX1
Verapamil hydrochloride BOSS	0.00956969	0.0134456	158.206	735.526	MAPK3
Orphenadrine hydrochloride BOSS	0.00956969	0.0134456	158.206	735.526	MAPK3
ionomycin BOSS	0.00956969	0.0134456	158.206	735.526	MAPK3
MINOCYCLINE HYDROCHLORIDE BOSS	0.00956969	0.0134456	158.206	735.526	MAPK3
Retinoic acid CTD 00006918	0.00964454	0.0135346	47226	219193	HMOX1;TXN;MAPK3
omeprazole CTD 00006436	0.00971873	0.0135417	155.727	721.59	HMOX1
DL-Mevalonic acid CTD 00006329	0.00971873	0.0135417	155.727	721.59	MAPK3
15-delta prostaglandin J2 PC3 UP	0.00971873	0.0135417	155.727	721.59	HMOX1
Mangiferin CTD 00000713	0.00971873	0.0135417	155.727	721.59	MAPK3
VANADIUM PENTOXIDE CTD 00002655	0.00971873	0.0135417	155.727	721.59	MAPK3
Naloxone hydrochloride BOSS	0.00971873	0.0135417	155.727	721.59	MAPK3
Melatonin CTD 00006260	0.00986776	0.0136684	153.323	708.12	HMOX1
syrosingopine PC3 UP	0.00986776	0.0136684	153.323	708.12	HMOX1
Silybin CTD 00003999	0.00986776	0.0136684	153.323	708.12	HMOX1
Masoprocol CTD 00006416	0.00986776	0.0136684	153.323	708.12	MAPK3
SANGUINARINE CTD 00000244	0.00986776	0.0136684	153.323	708.12	MAPK3
chlortetracycline PC3 UP	0.0100168	0.0137936	150.992	695.093	TXN
UNII-9XX54M675G CTD 00004634	0.0100168	0.0137936	150.992	695.093	HMOX1
staurosporine BOSS	0.0100168	0.0137936	150.992	695.093	MAPK3
FITC BOSS	0.0100168	0.0137936	150.992	695.093	MAPK3
ketamine BOSS	0.0100168	0.0137936	150.992	695.093	MAPK3
histamine CTD 00006100	0.0101658	0.0139498	148.731	682.488	MAPK3
lomustine MCF7 UP	0.0101658	0.0139498	148.731	682.488	HMOX1
kaempferol BOSS	0.0101658	0.0139498	148.731	682.488	HMOX1
estradiol CTD 00005920	0.0101845	0.0139591	46992	215547	HMOX1;TXN;MAPK3
desipramine PC3 UP	0.0103147	0.0140721	146.537	670.286	HMOX1
disulfiram MCF7 UP	0.0103147	0.0140721	146.537	670.286	HMOX1
glycocholic acid PC3 DOWN	0.0103147	0.0140721	146.537	670.286	HMOX1
OXYTOCIN BOSS	0.0103147	0.0140721	146.537	670.286	MAPK3
fluspirilene MCF7 UP	0.0104637	0.014193	144.406	658.468	HMOX1
ritonavir CTD 00007290	0.0104637	0.014193	144.406	658.468	HMOX1
Fludarabine CTD 00001135	0.0104637	0.014193	144.406	658.468	MAPK3
136572-09-3 BOSS	0.0104637	0.014193	144.406	658.468	MAPK3
brefeldin A BOSS	0.0104637	0.014193	144.406	658.468	MAPK3
fluoxetine CTD 00005988	0.0106127	0.0143289	142.336	647.017	MAPK3
nitrofural PC3 UP	0.0106127	0.0143289	142.336	647.017	TXN
sphingosine BOSS	0.0106127	0.0143289	142.336	647.017	MAPK3
clozapine BOSS	0.0106127	0.0143289	142.336	647.017	MAPK3
baicalein CTD 00000302	0.0107616	0.0145133	140.324	635.916	MAPK3
benzo[a]pyrene CTD 00005488	0.0108174	0.0145719	46728	211519	HMOX1;TXN;MAPK3
nimesulide CTD 00000666	0.0109105	0.0146637	138.368	625.151	MAPK3
rosiglitazone PC3 UP	0.0109105	0.0146637	138.368	625.151	HMOX1
ketoconazole CTD 00006190	0.0110594	0.0147626	136.466	614.706	HMOX1
glyburide BOSS	0.0110594	0.0147626	136.466	614.706	MAPK3
indole-3-acetic acid BOSS	0.0110594	0.0147626	136.466	614.706	HMOX1
protoporphyrin IX BOSS	0.0110594	0.0147626	136.466	614.706	HMOX1
carbachol BOSS	0.0110594	0.0147626	136.466	614.706	MAPK3
Benzo[k]fluoranthene CTD 00001069	0.0110594	0.0147626	136.466	614.706	HMOX1
testosterone CTD 00006844	0.01117	0.0148933	30.1237	135.392	HMOX1;MAPK3
TOSYLPHENYLALANYL CHLOROMETHYL KETONE CTD 00006910	0.0112083	0.0149275	134.615	604.569	HMOX1
thiram CTD 00006883	0.0113572	0.0150237	132.813	594.725	HMOX1
beta-escin PC3 UP	0.0113572	0.0150237	132.813	594.725	HMOX1
Panobinostat CTD 00004412	0.0113572	0.0150237	132.813	594.725	MAPK3
withaferin A MCF7 UP	0.0113572	0.0150237	132.813	594.725	HMOX1
iodine BOSS	0.0113572	0.0150237	132.813	594.725	TXN
kainic acid BOSS	0.0113572	0.0150237	132.813	594.725	MAPK3
STOCK1N-35215 PC3 UP	0.0115061	0.0152035	131.059	585.164	HMOX1
mifepristone BOSS	0.0116549	0.0153829	129.351	575.873	MAPK3
disulfiram	0.0118037	0.0155097	127.686	566.841	MAPK3
morphine CTD 00006352	0.0118037	0.0155097	127.686	566.841	MAPK3
ANTIMONY CTD 00005424	0.0118037	0.0155097	127.686	566.841	HMOX1
temozolomide BOSS	0.0118037	0.0155097	127.686	566.841	MAPK3
SILVER NITRATE CTD 00006743	0.0119525	0.0156007	126.063	558.058	HMOX1
tanespimycin PC3 UP	0.0119525	0.0156007	126.063	558.058	HMOX1
withaferin A PC3 UP	0.0119525	0.0156007	126.063	558.058	HMOX1
haloperidol BOSS	0.0119525	0.0156007	126.063	558.058	MAPK3
Gallic acid BOSS	0.0119525	0.0156007	126.063	558.058	MAPK3
mitomycin C BOSS	0.0119525	0.0156007	126.063	558.058	MAPK3
TRICHLOROETHYLENE CTD 00006932	0.0121013	0.0157425	124.481	549.515	HMOX1
nicotinamide BOSS	0.0121013	0.0157425	124.481	549.515	MAPK3
2'-Deoxy cyclic AMP BOSS	0.0121013	0.0157425	124.481	549.515	MAPK3
arsenite CTD 00000779	0.0121177	0.0157463	28.812	127.15	HMOX1;MAPK3
clioquinol CTD 00006162	0.0122501	0.0158833	122.938	541.201	MAPK3
ebselen BOSS	0.0122501	0.0158833	122.938	541.201	TXN
bay 11-7082 CTD 00003959	0.0123989	0.0160056	121.433	533.108	HMOX1
DL-Selenomethionine CTD 00006732	0.0123989	0.0160056	121.433	533.108	MAPK3
Vorinostat BOSS	0.0123989	0.0160056	121.433	533.108	MAPK3
phenol BOSS	0.0123989	0.0160056	121.433	533.108	MAPK3
Lead(II) acetate CTD 00000394	0.0125477	0.0161622	119.964	525.228	MAPK3
172889-27-9 BOSS	0.0125477	0.0161622	119.964	525.228	MAPK3
Idocyklin BOSS	0.0126964	0.0163359	118.53	517.553	MAPK3
Spectrum 001666 CTD 00000796	0.0128451	0.0164911	117.129	510.074	MAPK3
Edetate sodium BOSS	0.0128451	0.0164911	117.129	510.074	MAPK3
ANTIMONY POTASSIUM TARTRATE CTD 00005425	0.0129938	0.0166095	115.762	502.785	HMOX1
tanespimycin MCF7 UP	0.0129938	0.0166095	115.762	502.785	HMOX1
calcitriol BOSS	0.0129938	0.0166095	115.762	502.785	MAPK3
Pioglitazone BOSS	0.0129938	0.0166095	115.762	502.785	MAPK3
microcystin RR CTD 00002594	0.0131425	0.016745	114.425	495.679	TXN
IBMX CTD 00007018	0.0131425	0.016745	114.425	495.679	MAPK3
GNF-Pf-4325 CTD 00005408	0.0131425	0.016745	114.425	495.679	MAPK3
gedunin CTD 00003449	0.0132912	0.0168978	113.119	488.749	HMOX1
etretinate BOSS	0.0132912	0.0168978	113.119	488.749	MAPK3
Chlorophenothane CTD 00005755	0.0134399	0.016995	111.843	481.989	MAPK3
azacyclonol PC3 UP	0.0134399	0.016995	111.843	481.989	HMOX1
chrysin CTD 00001976	0.0134399	0.016995	111.843	481.989	HMOX1
Heparitin BOSS	0.0134399	0.016995	111.843	481.989	MAPK3
dextroamphetamine BOSS	0.0134399	0.016995	111.843	481.989	MAPK3
7,8-Benzoflavone CTD 00000606	0.0135885	0.0171461	110.594	475.393	MAPK3
pimozide MCF7 UP	0.0135885	0.0171461	110.594	475.393	HMOX1
Diallyl trisulfide CTD 00001934	0.0137372	0.0172595	109.374	468.956	MAPK3
PKR Inhibitor MRC	0.0137372	0.0172595	109.374	468.956	MAPK3
clotrimazole PC3 UP	0.0137372	0.0172595	109.374	468.956	HMOX1
ellipticine CTD 00001632	0.0137372	0.0172595	109.374	468.956	MAPK3
Sunitinib BOSS	0.0138858	0.0173905	108.179	462.671	MAPK3
Levorphanol tartrate BOSS	0.0138858	0.0173905	108.179	462.671	MAPK3
benzene BOSS	0.0138858	0.0173905	108.179	462.671	HMOX1
cyclosporin A CTD 00007121	0.0140344	0.0175207	45525	194221	HMOX1;TXN;MAPK3
levodopa BOSS	0.0140344	0.0175207	107.011	456.534	MAPK3
meprobamate BOSS	0.0140344	0.0175207	107.011	456.534	MAPK3
geldanamycin MCF7 UP	0.014183	0.0176313	105.867	450.539	HMOX1
Gefitinib CTD 00003879	0.014183	0.0176313	105.867	450.539	MAPK3
UNII-768N7QO4KH BOSS	0.014183	0.0176313	105.867	450.539	MAPK3
Cornstarch BOSS	0.014183	0.0176313	105.867	450.539	TXN
5224221 MCF7 UP	0.0143316	0.0177223	104.747	444.683	HMOX1
tretinoin MCF7 UP	0.0143316	0.0177223	104.747	444.683	HMOX1
thapsigargin BOSS	0.0143316	0.0177223	104.747	444.683	MAPK3
DL-PHENYLALANINE BOSS	0.0143316	0.0177223	104.747	444.683	MAPK3
tetracycline BOSS	0.0143316	0.0177223	104.747	444.683	MAPK3
apigenin BOSS	0.0144801	0.0178497	103.651	438.96	MAPK3
beta-D-allopyranose BOSS	0.0144801	0.0178497	103.651	438.96	MAPK3
Gefitinib BOSS	0.0144801	0.0178497	103.651	438.96	MAPK3
chloroquine BOSS	0.0146287	0.0179951	102.577	433.366	MAPK3
Erlotinib BOSS	0.0146287	0.0179951	102.577	433.366	MAPK3
myricetin CTD 00001847	0.0149257	0.018284	100.495	422.548	HMOX1
mefloquine PC3 UP	0.0149257	0.018284	100.495	422.548	HMOX1
D-Sorbitol BOSS	0.0149257	0.018284	100.495	422.548	MAPK3
TITANIUM BOSS	0.0149257	0.018284	100.495	422.548	MAPK3
K252a MRC	0.0150742	0.0184084	99.485	417.316	MAPK3
1,2,4-BENZENETRIOL CTD 00000682	0.0150742	0.0184084	99.485	417.316	HMOX1
myo-inositol BOSS	0.0150742	0.0184084	99.485	417.316	MAPK3
astemizole PC3 UP	0.0152227	0.0185129	98.495	412.198	HMOX1
celastrol CTD 00002186	0.0152227	0.0185129	98.495	412.198	HMOX1
losartan BOSS	0.0152227	0.0185129	98.495	412.198	MAPK3
lactose BOSS	0.0152227	0.0185129	98.495	412.198	TXN
phenol CTD 00007305	0.0153712	0.0186741	97.5245	407.19	HMOX1
beta-carotene CTD 00007253	0.0155197	0.018835	96.5728	402.288	MAPK3
nitric oxide CTD 00006402	0.0156681	0.0189956	95.6394	397.49	HMOX1
Dasatinib BOSS	0.0158165	0.0191361	94.7238	392.791	MAPK3
kaempferol CTD 00000297	0.0158165	0.0191361	94.7238	392.791	MAPK3
1,10-phenanthroline CTD 00001181	0.0159649	0.019276	93.8255	388.19	HMOX1
9,10-Phenanthrenequinone CTD 00000222	0.0159649	0.019276	93.8255	388.19	HMOX1
methylbenzethonium chloride PC3 UP	0.0161133	0.0193756	92.9439	383.683	HMOX1
CHOLINE HYDROXIDE BOSS	0.0161133	0.0193756	92.9439	383.683	MAPK3
SODIUM BICARBONATE BOSS	0.0161133	0.0193756	92.9439	383.683	HMOX1
daunorubicin BOSS	0.0161133	0.0193756	92.9439	383.683	MAPK3
VITAMIN E CTD 00006994	0.016231	0.0194942	24.5212	101.048	HMOX1;MAPK3
sertraline CTD 00007358	0.0162617	0.0194942	92.0787	379.267	MAPK3
phenytoin CTD 00006527	0.0162617	0.0194942	92.0787	379.267	MAPK3
docetaxel CTD 00002688	0.0164101	0.019652	91.2294	374.94	MAPK3
hexachlorophene	0.0165585	0.0197894	90.3955	370.699	MAPK3
prenylamine PC3 UP	0.0165585	0.0197894	90.3955	370.699	HMOX1
ionomycin CTD 00007090	0.0167068	0.0199262	89.5766	366.542	MAPK3
apigenin CTD 00007429	0.0167068	0.0199262	89.5766	366.542	MAPK3
menadione PC3 UP	0.0168551	0.0200624	88.7723	362.466	HMOX1
Sorafenib CTD 00004146	0.0168551	0.0200624	88.7723	362.466	MAPK3
AM580 CTD 00002706	0.0171517	0.0203536	87.2061	354.55	MAPK3
Healon BOSS	0.0171517	0.0203536	87.2061	354.55	MAPK3
caffeine CTD 00005556	0.0171517	0.0203536	87.2061	354.55	MAPK3
SELENIUM CTD 00006731	0.0172721	0.0204265	23.6866	96.1359	HMOX1;MAPK3
AH-23848 PC3 UP	0.0173	0.0204265	86.4435	350.705	HMOX1
disulfiram CTD 00005860	0.0173	0.0204265	86.4435	350.705	HMOX1
celecoxib CTD 00003448	0.0173	0.0204265	86.4435	350.705	MAPK3
ETHYLENE GLYCOL BOSS	0.0173	0.0204265	86.4435	350.705	HMOX1
camptothecin CTD 00005566	0.0174483	0.0205397	85.694	346.933	MAPK3
fendiline MCF7 UP	0.0174483	0.0205397	85.694	346.933	HMOX1
suloctidil MCF7 UP	0.0174483	0.0205397	85.694	346.933	HMOX1
Ethylene dimethacrylate BOSS	0.0175965	0.0206935	84.9573	343.232	MAPK3
1,4-chrysenequinone PC3 UP	0.0177447	0.0208054	84.2331	339.6	HMOX1
INDOMETHACIN SODIUM BOSS	0.0177447	0.0208054	84.2331	339.6	HMOX1
Nandrolone phenpropionate BOSS	0.0177447	0.0208054	84.2331	339.6	MAPK3
luteolin CTD 00007430	0.017893	0.0209374	83.521	336.034	MAPK3
Deoxycorticosterone acetate BOSS	0.017893	0.0209374	83.521	336.034	MAPK3
15-delta prostaglandin J2 MCF7 UP	0.0181894	0.0212631	82.1322	329.097	HMOX1
niclosamide MCF7 UP	0.0183375	0.0213938	81.4549	325.722	HMOX1
perhexiline MCF7 UP	0.0183375	0.0213938	81.4549	325.722	HMOX1
CGP74514A LINCS	0.0186338	0.021675	80.1331	319.152	MAPK3
clozapine CTD 00005693	0.0186338	0.021675	80.1331	319.152	HMOX1
Dexbrompheniramine BOSS	0.0186338	0.021675	80.1331	319.152	HMOX1
azacyclonol MCF7 UP	0.018782	0.0217826	79.488	315.954	HMOX1
FLUOXETINE HYDROCHLORIDE BOSS	0.018782	0.0217826	79.488	315.954	MAPK3
citric acid BOSS	0.018782	0.0217826	79.488	315.954	TXN
daidzein CTD 00000166	0.0189301	0.0219112	78.8532	312.811	MAPK3
caffeine BOSS	0.0189301	0.0219112	78.8532	312.811	MAPK3
ZINC CTD 00007011	0.0191048	0.0220917	22.3866	88.6019	HMOX1;MAPK3
acetaldehyde CTD 00005293	0.0192263	0.022145	77.6133	306.687	MAPK3
paclitaxel PC3 UP	0.0192263	0.022145	77.6133	306.687	TXN
trichostatin A BOSS	0.0192263	0.022145	77.6133	306.687	MAPK3
lorazepam BOSS	0.0192263	0.022145	77.6133	306.687	MAPK3
NSC25485 CTD 00006443	0.0193743	0.0222938	77.0078	303.704	TXN
lindane CTD 00001115	0.0196704	0.0225903	75.8244	297.887	MAPK3
thiostrepton HL60 UP	0.0196704	0.0225903	75.8244	297.887	HMOX1
tacrolimus BOSS	0.0198185	0.0226717	75.2462	295.051	MAPK3
Rifampicin CTD 00006701	0.0198185	0.0226717	75.2462	295.051	HMOX1
Agarose BOSS	0.0198185	0.0226717	75.2462	295.051	TXN
ACRYLAMIDE BOSS	0.0198185	0.0226717	75.2462	295.051	TXN
retinol BOSS	0.0201145	0.022988	74.1157	289.519	MAPK3
COPPER CTD 00005706	0.0201579	0.0230152	21.7212	84.8032	HMOX1;MAPK3
MeIQx CTD 00001739	0.0202624	0.0231122	73.563	286.821	HMOX1
ursodiol CTD 00006973	0.0205584	0.023427	72.4818	281.554	MAPK3
thalidomide CTD 00006858	0.0210021	0.0238864	70.9179	273.965	MAPK3
suloctidil HL60 UP	0.0210021	0.0238864	70.9179	273.965	HMOX1
docetaxel BOSS	0.02115	0.0240313	70.4113	271.514	MAPK3
mefloquine MCF7 UP	0.0212979	0.0241527	69.912	269.101	HMOX1
Deacetylchitin BOSS	0.0212979	0.0241527	69.912	269.101	MAPK3
Decitabine BOSS	0.0214458	0.0242969	69.4196	266.726	MAPK3
prenylamine MCF7 UP	0.0215936	0.0244409	68.934	264.387	HMOX1
ellagic acid CTD 00005891	0.0217414	0.0245846	68.4552	262.083	HMOX1
CHROMIUM CTD 00005668	0.0220371	0.024871	67.517	257.579	HMOX1
nifedipine BOSS	0.0220371	0.024871	67.517	257.579	MAPK3
VANADIUM CTD 00006979	0.0221848	0.024942	67.0574	255.378	MAPK3
tetrahydropalmatine CTD 00000745	0.0221848	0.024942	67.0574	255.378	HMOX1
lomustine PC3 UP	0.0221848	0.024942	67.0574	255.378	HMOX1
Zinc acetate dihydrate CTD 00007284	0.0221848	0.024942	67.0574	255.378	HMOX1
parthenolide HL60 UP	0.0224804	0.0252502	66.1567	251.072	HMOX1
nitrate BOSS	0.0226281	0.0253919	65.7152	248.966	HMOX1
phenoxybenzamine PC3 UP	0.0229236	0.0256989	64.8497	244.846	HMOX1
Vanadic sulfate CTD 00001628	0.0233666	0.0261457	63.5929	238.884	MAPK3
dmnq CTD 00002569	0.0233666	0.0261457	63.5929	238.884	HMOX1
oleic acid BOSS	0.0236619	0.026451	62.7816	235.048	MAPK3
Sorafenib tosylate BOSS	0.0238095	0.0265907	62.3836	233.169	MAPK3
eugenol CTD 00005949	0.0239571	0.0267302	61.9906	231.317	HMOX1
liothyronine CTD 00006943	0.0241047	0.0268694	61.6025	229.491	MAPK3
GLYCOGEN BOSS	0.0248425	0.0276393	59.7319	220.721	MAPK3
Estrone sulfate BOSS	0.0248425	0.0276393	59.7319	220.721	MAPK3
niclosamide PC3 UP	0.02499	0.0277247	59.3713	219.037	HMOX1
arachidonic acid CTD 00007139	0.02499	0.0277247	59.3713	219.037	HMOX1
forskolin BOSS	0.02499	0.0277247	59.3713	219.037	MAPK3
bicalutamide CTD 00002279	0.0252849	0.0280255	58.6627	215.735	MAPK3
5109870 MCF7 UP	0.0254324	0.0281359	58.3147	214.116	HMOX1
carmustine PC3 UP	0.0254324	0.0281359	58.3147	214.116	HMOX1
MG-132 CTD 00002789	0.0257273	0.0283937	57.6308	210.94	HMOX1
COBALT CTD 00005696	0.0257273	0.0283937	57.6308	210.94	HMOX1
progesterone CTD 00006624	0.0257378	0.0283937	18.9064	69.1936	HMOX1;MAPK3
ambroxol PC3 UP	0.0260221	0.0286804	56.9626	207.846	TXN
O,P'-DDT CTD 00000838	0.0264642	0.0291404	55.9887	203.349	MAPK3
GEMCITABINE HYDROCHLORIDE BOSS	0.0266116	0.0292752	55.6713	201.887	MAPK3
4-aminobutyric acid BOSS	0.0267589	0.0293549	55.3575	200.444	TXN
histamine BOSS	0.0267589	0.0293549	55.3575	200.444	MAPK3
CORTICOSTERONE BOSS	0.0267589	0.0293549	55.3575	200.444	MAPK3
calcitriol CTD 00005558	0.0268658	0.0294341	18.4468	66.7204	HMOX1;MAPK3
L-threonine BOSS	0.0269062	0.0294341	55.0472	199.018	MAPK3
folic acid BOSS	0.0269062	0.0294341	55.0472	199.018	MAPK3
calmidazolium MCF7 UP	0.0270535	0.0294855	54.7403	197.609	HMOX1
L-leucine BOSS	0.0270535	0.0294855	54.7403	197.609	MAPK3
bilirubin BOSS	0.0270535	0.0294855	54.7403	197.609	HMOX1
maltotriose BOSS	0.0270535	0.0294855	54.7403	197.609	MAPK3
Copper sulfate CTD 00007279	0.0272069	0.0296253	41952	151207	HMOX1;TXN;MAPK3
CROTONALDEHYDE CTD 00000669	0.027348	0.0296965	54.1366	194.844	HMOX1
piperlongumine HL60 UP	0.027348	0.0296965	54.1366	194.844	HMOX1
terfenadine MCF7 UP	0.027348	0.0296965	54.1366	194.844	HMOX1
15-delta prostaglandin J2 HL60 UP	0.0274953	0.0298288	53.8397	193.486	HMOX1
formic acid BOSS	0.0276425	0.0299609	53.5459	192.144	MAPK3
17-Hydroxyandrostan-3-one CTD 00006776	0.0277897	0.0300928	53.2554	190.819	MAPK3
Coke BOSS	0.0280841	0.0303557	52.6835	188.214	MAPK3
GLYCOPROTEIN BOSS	0.0280841	0.0303557	52.6835	188.214	MAPK3
D-Norepinephrine d-bitartrate BOSS	0.0282313	0.0304867	52.4021	186.935	MAPK3
phenoxybenzamine MCF7 UP	0.0283785	0.0305895	52.1237	185.671	HMOX1
AGN-PC-0JHFVD BOSS	0.0283785	0.0305895	52.1237	185.671	MAPK3
folic acid CTD 00005997	0.0288199	0.0309801	51.3057	181.965	MAPK3
furosemide BOSS	0.0288199	0.0309801	51.3057	181.965	HMOX1
17-Hydroxy-17-methylandrost-4-en-3-one BOSS	0.0288199	0.0309801	51.3057	181.965	MAPK3
thioridazine PC3 UP	0.0291141	0.0312392	50.7744	179.565	HMOX1
MANGANESE CHLORIDE CTD 00001187	0.0291141	0.0312392	50.7744	179.565	MAPK3
LAMININ BOSS	0.0292612	0.0313113	50.5128	178.386	MAPK3
tamoxifen BOSS	0.0292612	0.0313113	50.5128	178.386	MAPK3
5-Fluorouracil BOSS	0.0292612	0.0313113	50.5128	178.386	MAPK3
hydrocortisone BOSS	0.0294082	0.0314401	50.2538	177.219	MAPK3
parthenolide PC3 UP	0.0301433	0.0321966	48.9975	171.579	HMOX1
TAE-684 Kinome Scan	0.0302903	0.0323243	48.7537	170.488	MAPK3
2,2',4,4',5,5'-Hexachlorobiphenyl CTD 00000731	0.030878	0.0328918	47.8019	166.241	MAPK3
Sodium dichromate CTD 00000827	0.030878	0.0328918	47.8019	166.241	HMOX1
NVP-TAE684 LINCS	0.0314655	0.0334872	46.8863	162.173	MAPK3
piperlongumine MCF7 UP	0.0320527	0.0340814	46.0047	158.273	HMOX1
progesterone BOSS	0.0327865	0.0348301	44.9477	153.62	MAPK3
EINECS 250-892-2 CTD 00001193	0.0330799	0.0350784	44.5383	151.823	MAPK3
parthenolide MCF7 UP	0.0330799	0.0350784	44.5383	151.823	HMOX1
celastrol MCF7 UP	0.0339597	0.0359789	43.3531	146.645	HMOX1
LITHIUM CHLORIDE CTD 00007226	0.0342528	0.0362568	42.9717	144.986	HMOX1
Retinoic acid BOSS	0.0343994	0.0363792	42.7835	144.168	MAPK3
gemcitabine CTD 00002382	0.034839	0.036811	42.2286	141.762	MAPK3
spiperone PC3 UP	0.0349855	0.0369326	42.0468	140.976	HMOX1
8-HYDROXYQUINOLINE CTD 00007045	0.0354248	0.0373629	41.5105	138.659	HMOX1
rapamycin CTD 00007350	0.0365959	0.0385634	40.1443	132.79	MAPK3
ascorbic acid CTD 00005445	0.038643	0.0406841	37.9558	123.485	HMOX1
MG-132 MCF7 UP	0.0399575	0.0420304	36.6691	118.072	HMOX1
melphalan CTD 00006262	0.0412707	0.043373	35.4658	113.051	MAPK3
cyclophosphamide CTD 00005734	0.0414166	0.0434874	35.3369	112.515	HMOX1
Allococaine CTD 00005697	0.0428742	0.0449777	34.0969	107.388	MAPK3
3-methylcholanthrene CTD 00006310	0.0438936	0.0460062	33.2787	104.029	HMOX1
mitomycin C CTD 00007136	0.0454942	0.0476413	32.0684	99.0968	MAPK3
MG-262 MCF7 UP	0.0460758	0.0482074	31.6495	97.4004	HMOX1
MG-262 PC3 UP	0.0472382	0.0493797	30.8433	94.1507	HMOX1
HC toxin MCF7 UP	0.0489801	0.051155	29.7069	89.6063	HMOX1
menadione HL60 UP	0.0492702	0.0513668	29.5255	88.8847	HMOX1
mifepristone CTD 00007083	0.0492702	0.0513668	29.5255	88.8847	MAPK3
diltiazem PC3 DOWN	0.0536147	0.0558467	27.0441	79.1291	HMOX1
sanguinarine HL60 UP	0.0565037	0.0588038	25.6057	73.5768	HMOX1
Medroxyprogesterone acetate CTD 00006623	0.057225	0.0595019	25.2693	72.2896	TXN
CUPRIC OXIDE CTD 00001471	0.0578018	0.0600485	25.0064	71.2866	HMOX1
NICKEL CHLORIDE CTD 00001064	0.0586666	0.0608931	24.6219	69.8248	HMOX1
Methaneseleninic acid CTD 00000412	0.0590987	0.0612336	24.4339	69.1124	MAPK3
Dronabinol CTD 00006853	0.0590987	0.0612336	24.4339	69.1124	MAPK3
Pentabromodiphenyl ether CTD 00003077	0.06097	0.0631168	23.651	66.1606	TXN
Zoledronic acid CTD 00003127	0.0624077	0.0645483	23.0814	64.0292	MAPK3
carmustine CTD 00005595	0.0629824	0.0650855	22.861	63.2083	HMOX1
7646-79-9 CTD 00000928	0.0643779	0.0664691	10.9347	29.9936	HMOX1;MAPK3
quercetin CTD 00006679	0.0669096	0.0690226	10.6724	28.8625	HMOX1;MAPK3
etoposide CTD 00005948	0.0675714	0.0696441	21.2359	57.2216	MAPK3
formaldehyde CTD 00006001	0.0682718	0.0703044	10.5373	28.2849	TXN;MAPK3
paclitaxel CTD 00007144	0.0721454	0.0742283	19.8222	52.1139	MAPK3
3-(1-methylpyrrolidin-2-yl)pyridine CTD 00006393	0.0730013	0.0750433	19.5773	51.2393	MAPK3
irinotecan PC3 UP	0.0732865	0.0752707	19.497	50.953	HMOX1
Dasatinib CTD 00004330	0.0734291	0.0753513	19.4571	50.8109	MAPK3
lycorine PC3 UP	0.0742843	0.0761624	19.2209	49.9716	HMOX1
GDC-0941 CTD 00004868	0.0778418	0.0797403	18.2942	46.7064	MAPK3
Tamibarotene CTD 00002527	0.0815319	0.0834478	17.4185	43.6639	MAPK3
Irinotecan hydrochloride CTD 00002224	0.0823821	0.0842446	17.2278	43.0074	MAPK3
trichostatin A CTD 00000660	0.0848143	0.0866565	9.16527	22.6134	HMOX1;MAPK3
sulfaguanidine PC3 DOWN	0.0849294	0.0866988	16.6796	41.1307	TXN
4-Hydroxytamoxifen CTD 00000850	0.0853535	0.0870562	16.5915	40.8308	MAPK3
vorinostat MCF7 UP	0.0891646	0.0908644	15.8374	38.2833	HMOX1
amiodarone CTD 00005381	0.0908549	0.0925068	15.5232	37.2323	HMOX1
8-Bromo-cAMP, Na CTD 00007044	0.0946506	0.0962882	14.8587	35.0303	MAPK3
scriptaid PC3 UP	0.0963342	0.0979162	14.5807	34.1178	HMOX1
scriptaid MCF7 DOWN	0.0971752	0.0986857	14.4454	33.6758	TXN
irinotecan MCF7 UP	0.0973154	0.0987428	14.4231	33.603	HMOX1
doxorubicin CTD 00005874	0.108339	0.109833	12.8491	28.5571	MAPK3
trichostatin A MCF7 UP	0.12546	0.127081	10.953	22.736	HMOX1
anisomycin PC3 UP	0.128885	0.130438	10.6342	21.7877	HMOX1
67526-95-8 CTD 00007263	0.136253	0.137776	10.0026	19.9377	MAPK3
alsterpaullone PC3 DOWN	0.163178	0.164861	8.17925	14.8283	HMOX1
5-Fluorouracil CTD 00005987	0.169689	0.171291	7.82515	13.8802	MAPK3
vincristine CTD 00006988	0.175374	0.176878	7.53738	13.1213	HMOX1
H-7 PC3 DOWN	0.190581	0.192051	6.85184	11.3581	HMOX1
Disodium selenite CTD 00007229	0.191753	0.193067	6.80351	11.2363	MAPK3
2-Methylcholine CTD 00002006	0.229671	0.231047	5.50511	8.09859	MAPK3
Decitabine CTD 00000750	0.24644	0.247704	5.05781	7.08416	MAPK3
ETHYL METHANESULFONATE CTD 00005938	0.30862	0.309938	3.82087	4.49199	HMOX1
VALPROIC ACID CTD 00006977	0.374596	0.375874	2.81276	2.76187	HMOX1;MAPK3
atrazine CTD 00005450	0.382416	0.383394	2.8699	2.75868	MAPK3
AFLATOXIN B1 CTD 00007128	0.394628	0.3953	2.74627	2.55351	TXN
0175029-0000 PC3 DOWN	0.420549	0.420907	2.50707	2.17161	HMOX1
METHYL METHANESULFONATE CTD 00006307	0.474851	0.474851	2.08827	1.55525	HMOX1
